# Supplementary material for: Computational reconstruction of transcriptional regulatory modules of the yeast cell cycle
Source: BMC Bioinformatics. 2006 Sep 29;7:421. doi: 10.1186/1471-2105-7-421 (PMC1637117; doi:10.1186/1471-2105-7-421)
Supplement: Additional file 1 — Supplementary Table 1 [file 1471-2105-7-421-S1.xls]

## Sheet: 87 modules
87 TRMs idenfied by MOFA
Genes of a module are colored if they are known by previous studies to be regulated by at least one of the TFs that we assigned to the module. (green (Bar-Joseph et al., 2003), brown (Spellman et al., 1998) and blue (Lee et al., 2002)) Moreover, genes are bold faced if they are known to be involved in the cell cycle process according to MIPS functional categorization (Mewes et al., 2002) or tradi…
TFs are listed in a row (eg. Dat1, Gat3,...) and their targets are listed in a column (eg. YDR545W, YPL283C,...)
	ORF name	YPD name	SGD name			Process	Function	Description
(# of regs, # of targets)
(5,5) Module 1 regulators ===>	Dat1	Gat3	Msn4	Pdr1	Yap5
M/G1	YDR545W	YDR545W	YDR545W			unknown	similar to subtelomerically-encoded proteins	Protein with similarity to other subtelomerically-encoded proteins
M/G1	YPL283C	YPL283C	YPL283C			unknown	similar to other subtelomerically-encoded protein	Protein with similarity to other subtelomerically-encoded protein (YPL283 and YGR296W code for identical proteins)
M/G1	YLR465C	YLR465C	YLR465C			unknown	unknown	see comment; questionable ORF
M/G1	YLR463C	YLR463C	YLR463C			unknown	similar to other subtelomerically-coded proteins	Protein with similarity to other subtelomerically-encoded protein (YPL283 and YGR296W code for identical proteins)
M/G1	YLR466W	YLR466W	YLR466W			unknown	similar to other subtelomerically-coded proteins	Protein with similarity to other subtelomerically-encoded proteins
(2,6) Module 2 regs:	Ace2	Swi5
M/G1	YNL078W	YNL078W	YNL078W			unknown	unknown	has 5 potential transmembrane domains
M/G1	YJL159W	HSP150	HSP150			heat shock response	secreted glycoprotein of HSP family	member of the Pir1p/Hsp150p/Pir3p family
M/G1	YIL009W	FAA3	FAA3			fatty acid metabolism	acyl CoA synthase	Acyl-CoA synthase (long-chain fatty acid CoA ligase), activates endogenous but not imported fatty acids
M/G1	YNL327W	EGT2	EGT2			cell cycle	unknown	involved in mother-daughter cell disjunction, most likely through the metabolism of glucans; null mutant has delayed cell separation
M/G1	YBR158W	YBR158W	YBR158W			unknown	required for optimal growth	leucine repeat motif has similarity to that of Grr1p; null mutant cells have slow growth and reduced germination rate
M/G1	YNL328C	MDJ2	MDJ2			protein folding	mitochondrial chaperonin	Protein of the mitochondrial inner membrane with similarity to E. coli DnaJ and other DnaJ-like proteins, function partially overlaps that of Mdj1p
(2,5) Module 3 regs:	Dig1	Ste12
M/G1	YHR005C	GPA1	GPA1			signaling, pheromone pathway	alpha subunit of G protein coupled to mating factor	Guanine nucleotide-binding protein alpha subunit of the pheromone response pathway
M/G1	YBR083W	TEC1	TEC1			pseudohyphal growth	trancriptional activator	Transcriptional activator involved with STE12 in pseudohyphal formation
M/G1	YLR452C	SST2	SST2			mating	negative regulator of Gpa1	Protein involved in desensitization to alpha-factor pheromone
M/G1	YCL055W	KAR4	KAR4			karyogamy	transcription factor	Regulatory protein required for pheromone induction of karyogamy genes
M/G1	YCL027W	FUS1	FUS1			mating; cell fusion	SH3 domain protein	Protein with SH3 domain required for cell fusion during mating, located at the tip of the mating projection (shmoo)
(2,5) Module 4 regs:	Swi4	Swi6
M/G1	YJL194W	CDC6	CDC6			DNA replication	pre-initiation complex formation	Protein that regulates initiation of DNA replication through binding to origins of replication at the end of mitosis, directing the assembly of MCM proteins and the pre-replication complex
M/G1	YEL040W	UTR2	UTR2			unknown	unknown	protein with similarity to YLR213C and YGR189C both of which have unknown functions
M/G1	YJL196C	ELO1	ELO1			fatty acid metabolism	fatty acid elongation protein	Fatty acid elongation protein involved in elongation of tetradecanoic acid to hexadecanoic acid
M/G1	YNR044W	AGA1	AGA1			mating	a-agglutinin anchor subunit	a-Agglutinin anchor subunit
M/G1	YER111C	SWI4	SWI4			cell cycle	transcription factor	both Swi4p and Swi6p are required for the in vivo protection of the SCB sequences at any cell cycle stage
(1,8) Module 5 regs:	Cin5
M/G1	YMR246W	FAA4	FAA4			fatty acid metabolism	long-chain-fatty-acid--CoA ligase	Acyl-CoA synthase (long-chain fatty acid CoA ligase), contributes to activation of imported myristate
M/G1	YBR157C	YBR157C	YBR157C			unknown	unknown	Protein of unknown function
M/G1	YEL040W	UTR2	UTR2			unknown	unknown	protein with similarity to YLR213C and YGR189C both of which have unknown functions
M/G1	YOR317W	FAA1	FAA1			fatty acid metabolism	long chain fatty acyl:CoA synthetase	Long-chain fatty acid CoA ligase (fatty acid activator 1), can incorporate exogenous myristate into myristoyl-CoA and other fatty acids to the CoA derivatives
M/G1	YOR230W	WTM1	WTM1			meiosis	transcription factor	Transcriptional modulator involved in meiotic regulation and silencing (GB:AF001451)
M/G1	YDL169C	UGX2	UGX2			unknown	unknown	Protein of unknown function
M/G1	YBL061C	SKT5	SKT5			cell wall biogenesis	chitin synthase regulator	Protoplast regeneration and killer toxin resistance protein, required for chitin synthase III activity
M/G1	YKL182W	FAS1	FAS1			fatty acid metabolism	fatty-acyl-CoA synthase, beta subunit	Fatty-acyl-CoA synthase, beta chain (contains acetyl transferase, enoyl reductase, dehydratase, and malonyl/palmitoyl transferase)
(1,9) Module 6 regs:	Hap1
M/G1	YDR545W	YDR545W	YDR545W			unknown	similar to subtelomerically-encoded proteins	Protein with similarity to other subtelomerically-encoded proteins
M/G1	YBR083W	TEC1	TEC1			pseudohyphal growth	trancriptional activator	Transcriptional activator involved with STE12 in pseudohyphal formation
M/G1	YGL055W	OLE1	OLE1			unknown	unknown	Stearoyl-CoA desaturase (delta-9 fatty acid desaturase), required for synthesis of unsaturated fatty acids
M/G1	YOR317W	FAA1	FAA1			fatty acid metabolism	long chain fatty acyl:CoA synthetase	Long-chain fatty acid CoA ligase (fatty acid activator 1), can incorporate exogenous myristate into myristoyl-CoA and other fatty acids to the CoA derivatives
M/G1	YOR018W	ROD1	ROD1			drug resistance	unknown	Protein that mediates resistance to o-dinitrobenzene (O-DNB)
M/G1	YGR234W	YHB1	YHB1			oxidative stress response (putative)	flavohemoglobin	Flavohemoglobin of unknown function, distantly related to animal hemoglobins
M/G1	YLR465C	YLR465C	YLR465C			unknown	unknown	see comment; questionable ORF
M/G1	YLR463C	YLR463C	YLR463C			unknown	similar to other subtelomerically-coded proteins	Protein with similarity to other subtelomerically-encoded protein (YPL283 and YGR296W code for identical proteins)
M/G1	YKL182W	FAS1	FAS1			fatty acid metabolism	fatty-acyl-CoA synthase, beta subunit	Fatty-acyl-CoA synthase, beta chain (contains acetyl transferase, enoyl reductase, dehydratase, and malonyl/palmitoyl transferase)
(1,5) Module 7 regs:	Mbp1
M/G1	YJL194W	CDC6	CDC6			DNA replication	pre-initiation complex formation	Protein that regulates initiation of DNA replication through binding to origins of replication at the end of mitosis, directing the assembly of MCM proteins and the pre-replication complex
M/G1	YNL078W	YNL078W	YNL078W			unknown	unknown	has 5 potential transmembrane domains
M/G1	YFL011W	HXT10	HXT10			transport	hexose permease	Hexose transporter, member of sugar permease family
M/G1	YJL196C	ELO1	ELO1			fatty acid metabolism	fatty acid elongation protein	Fatty acid elongation protein involved in elongation of tetradecanoic acid to hexadecanoic acid
M/G1	YER111C	SWI4	SWI4			cell cycle	transcription factor	both Swi4p and Swi6p are required for the in vivo protection of the SCB sequences at any cell cycle stage
(1,7) Module 8 regs:	Mcm1
M/G1	YOR066W	YOR066W	YOR066W			unknown	unknown	similar to YKR077W
M/G1	YLR274W	CDC46	CDC46			DNA replication	MCM initiator complex	aka MCM5; MCM proteins are components of the prereplication complex because association of MCM proteins with replication origins requires both Orc1p and Cdc6 function
M/G1	YEL040W	UTR2	UTR2			unknown	unknown	protein with similarity to YLR213C and YGR189C both of which have unknown functions
M/G1	YJL159W	HSP150	HSP150			heat shock response	secreted glycoprotein of HSP family	member of the Pir1p/Hsp150p/Pir3p family
M/G1	YGL032C	AGA2	AGA2			mating	a-agglutinin binding subunit	a-Agglutinin binding subunit
M/G1	YLR273C	PIG1	PIG1			glucose repression	(putative) Glc7p regulatory subunit	Protein that interacts with Gsy2p, possible regulatory subunit for the PP1 family protein phosphatase Glc7p
M/G1	YER111C	SWI4	SWI4			cell cycle	transcription factor	both Swi4p and Swi6p are required for the in vivo protection of the SCB sequences at any cell cycle stage
(1,5) Module 9 regs:	Rap1
M/G1	YOR342C	YOR342C	YOR342C			unknown	unknown	Protein of unknown function
M/G1	YDR545W	YDR545W	YDR545W			unknown	similar to subtelomerically-encoded proteins	Protein with similarity to other subtelomerically-encoded proteins
M/G1	YOR317W	FAA1	FAA1			fatty acid metabolism	long chain fatty acyl:CoA synthetase	Long-chain fatty acid CoA ligase (fatty acid activator 1), can incorporate exogenous myristate into myristoyl-CoA and other fatty acids to the CoA derivatives
M/G1	YLR465C	YLR465C	YLR465C			unknown	unknown	see comment; questionable ORF
M/G1	YLR463C	YLR463C	YLR463C			unknown	similar to other subtelomerically-coded proteins	Protein with similarity to other subtelomerically-encoded protein (YPL283 and YGR296W code for identical proteins)
(1,7) Module 10 regs:	Rlm1
M/G1	YKR103W	YKR103W	YKR103W			unknown	ATP-binding cassette (ABC) superfamily	Member of the ATP-binding cassette (ABC) superfamily, possible pseudogene
M/G1	YEL040W	UTR2	UTR2			unknown	unknown	protein with similarity to YLR213C and YGR189C both of which have unknown functions
M/G1	YJL159W	HSP150	HSP150			heat shock response	secreted glycoprotein of HSP family	member of the Pir1p/Hsp150p/Pir3p family
M/G1	YDR085C	AFR1	AFR1			mating	cytoskeletal protein, similar to arrestins	Protein involved in morphogenesis of the mating projection (shmoo)
M/G1	YBR158W	YBR158W	YBR158W			unknown	required for optimal growth	leucine repeat motif has similarity to that of Grr1p; null mutant cells have slow growth and reduced germination rate
M/G1	YLR465C	YLR465C	YLR465C			unknown	unknown	see comment; questionable ORF
M/G1	YLR463C	YLR463C	YLR463C			unknown	similar to other subtelomerically-coded proteins	Protein with similarity to other subtelomerically-encoded protein (YPL283 and YGR296W code for identical proteins)
(1,8) Module 11 regs:	Smp1
M/G1	YKL185W	ASH1	ASH1			mating type switching	transcription factor	asymmetric synthesis of HO; also involved in pseudohyphal development
M/G1	YEL040W	UTR2	UTR2			unknown	unknown	protein with similarity to YLR213C and YGR189C both of which have unknown functions
M/G1	YDR545W	YDR545W	YDR545W			unknown	similar to subtelomerically-encoded proteins	Protein with similarity to other subtelomerically-encoded proteins
M/G1	YKL163W	PIR3	PIR3			unknown	similar to members of the Pir1p/Hsp150p/Pir3p	has 80% identity to Hsp150p
M/G1	YFL065C	YFL065C	YFL065C			unknown	similar to other subtelomerically-encoded proteins	Protein with similarity to other subtelomerically-encoded proteins; overlaps with YFL064C
M/G1	YKL164C	PIR1	PIR1			unknown	Pir1p/Hsp150p/Pir3p family	has 84% identity to Hsp150p ; unlike HSP150, PIR1 transcription is not induced by heat; pir1 pir2 double null mutant has slow growth and is heat sensitive
M/G1	YLR465C	YLR465C	YLR465C			unknown	unknown	see comment; questionable ORF
M/G1	YLR463C	YLR463C	YLR463C			unknown	similar to other subtelomerically-coded proteins	Protein with similarity to other subtelomerically-encoded protein (YPL283 and YGR296W code for identical proteins)
(1,5) Module 12 regs:	Sut1
M/G1	YEL040W	UTR2	UTR2			unknown	unknown	protein with similarity to YLR213C and YGR189C both of which have unknown functions
M/G1	YGL055W	OLE1	OLE1			unknown	unknown	Stearoyl-CoA desaturase (delta-9 fatty acid desaturase), required for synthesis of unsaturated fatty acids
M/G1	YMR011W	HXT2	HXT2			transport	hexose permease	High-affinity hexose transporter, member of sugar permease family
M/G1	YJL196C	ELO1	ELO1			fatty acid metabolism	fatty acid elongation protein	Fatty acid elongation protein involved in elongation of tetradecanoic acid to hexadecanoic acid
M/G1	YHR094C	HXT1	HXT1			transport	hexose permease	Low-affinity hexose transporter and member of sugar permease family, induced by glucose only at high concentration
(1,18) Module 13 regs:	Swi5
M/G1	YDL179W	PCL9	PCL9			cell cycle	cyclin (Pho85p)	Pho85 cyclin
M/G1	YNL192W	CHS1	CHS1			cytokinesis	chitin synthase	chitin synthase I
M/G1	YOR264W	YOR264W	YOR264W			unknown	unknown	novel
M/G1	YDL117W	YDL117W	YDL117W			unknown	unknown	low similiarity to SRP40
M/G1	YDR055W	YDR055W	PST1			unknown	similar to members of the Sps2p-Ecm33p-Ycl048p	similar to ECM33, which is involved in cell wall metabolism in some manner
M/G1	YLR013W	YLR013W	YLR013W			unknown	unknown	Protein of unknown function
M/G1	YKL185W	ASH1	ASH1			mating type switching	transcription factor	asymmetric synthesis of HO; also involved in pseudohyphal development
M/G1	YPL158C	YPL158C	YPL158C			unknown	unknown	weak similarity to human nucleolin
M/G1	YKL163W	PIR3	PIR3			unknown	similar to members of the Pir1p/Hsp150p/Pir3p	has 80% identity to Hsp150p
M/G1	YFL065C	YFL065C	YFL065C			unknown	similar to other subtelomerically-encoded proteins	Protein with similarity to other subtelomerically-encoded proteins; overlaps with YFL064C
M/G1	YKL164C	PIR1	PIR1			unknown	Pir1p/Hsp150p/Pir3p family	has 84% identity to Hsp150p ; unlike HSP150, PIR1 transcription is not induced by heat; pir1 pir2 double null mutant has slow growth and is heat sensitive
M/G1	YLR079W	SIC1	SIC1			cell cycle	Cdc28p-Clb5 protein kinase inhibitor	Clb kinase inhibitor
M/G1	YGR086C	YGR086C	YGR086C			unknown	unknown	strong similarity to hypothetical protein YPL004c
M/G1	YGR234W	YHB1	YHB1			oxidative stress response (putative)	flavohemoglobin	Flavohemoglobin of unknown function, distantly related to animal hemoglobins
M/G1	YPL283C	YPL283C	YPL283C			unknown	similar to other subtelomerically-encoded protein	Protein with similarity to other subtelomerically-encoded protein (YPL283 and YGR296W code for identical proteins)
M/G1	YLR194C	YLR194C	YLR194C			unknown	unknown	novel
M/G1	YNL326C	YNL326C	YNL326C			unknown	similar to Akr1p and Ydr126p	Protein with similarity to Akr1p and Ydr126p
M/G1	YJL225C	YJL225C	YJL225C			unknown	similar to other subtelomerically-encoded proteins	Protein with similarity to other subtelomerically-encoded proteins
(1,5) Module 14 regs:	Tec1
M/G1	YHR005C	GPA1	GPA1			signaling, pheromone pathway	alpha subunit of G protein coupled to mating factor	Guanine nucleotide-binding protein alpha subunit of the pheromone response pathway
M/G1	YBR083W	TEC1	TEC1			pseudohyphal growth	trancriptional activator	Transcriptional activator involved with STE12 in pseudohyphal formation
M/G1	YLR465C	YLR465C	YLR465C			unknown	unknown	see comment; questionable ORF
M/G1	YLR463C	YLR463C	YLR463C			unknown	similar to other subtelomerically-coded proteins	Protein with similarity to other subtelomerically-encoded protein (YPL283 and YGR296W code for identical proteins)
M/G1	YCL027W	FUS1	FUS1			mating; cell fusion	SH3 domain protein	Protein with SH3 domain required for cell fusion during mating, located at the tip of the mating projection (shmoo)
(1,5) Module 15 regs:	Yox1
M/G1	YOR066W	YOR066W	YOR066W			unknown	unknown	similar to YKR077W
M/G1	YEL032W	MCM3	MCM3			DNA replication	MCM initiator complex	Member of the MCM/P1 family that acts at ARS elements to initiate replication
M/G1	YLR274W	CDC46	CDC46			DNA replication	MCM initiator complex	aka MCM5; MCM proteins are components of the prereplication complex because association of MCM proteins with replication origins requires both Orc1p and Cdc6 function
M/G1	YDR191W	HST4	HST4			silencing (telomere)	similar to nuclear lamins	Protein with similarity to Sir2p
M/G1	YLR273C	PIG1	PIG1			glucose repression	(putative) Glc7p regulatory subunit	Protein that interacts with Gsy2p, possible regulatory subunit for the PP1 family protein phosphatase Glc7p
	Name
	ORF	YPD	SGD			Process	Function	Description
(# of regs, # of targets)
(5,5) Module 1 regs:	Dat1	Gat3	Msn4	Pdr1	Yap5
G1	YLR467W	YLR467W	YLR467W			unknown	similar to other subtelomerically-encoded proteins	Protein with similarity to other subtelomerically-encoded proteins
G1	YLR464W	YLR464W	YLR464W			unknown	similar to other subtelomerically-coded proteins	Protein with similarity to other subtelomerically-encoded proteins
G1	YPR203W	YPR203W	YPR203W			unknown	similar to other subtelomerically-encoded proteins	Protein with similarity to other subtelomerically-encoded proteins
G1	YGR296W	YGR296W	YGR296W			unknown	similar to other subtelomerically-encoded proteins	Protein with similarity to other subtelomerically-encoded protein (YPL283 and YGR296W code for identical proteins)
G1	YPR202W	YPR202W	YPR202W			unknown	similar to other subtelomerically-encoded proteins	Protein with similarity to other subtelomerically-encoded proteins
(5,5) Module 2 regs:	Mbp1	Ndd1	Stb1	Swi4	Swi6
G1	YGR109C	CLB6	CLB6			cell cycle	B-type cyclin; S phase	B-type cyclin involved in S-phase initiation
G1	YCR065W	HCM1	HCM1			transcription (putative)	forkhead family of DNA-binding proteins	Dosage-dependent suppressor of cmd1 and member of the forkhead family of DNA-binding proteins
G1	YMR199W	CLN1	CLN1			cell cycle	G1/S cyclin	G1 cyclin
G1	YOR248W	YOR248W	YOR248W			unknown	unknown	novel; questionable ORF
G1	YOR247W	YOR247W	SRL1			unknown	unknown; similar to Svs1p; suppressor of Rad53 lethality	similar to SVS1
(4,5) Module 3 regs:	Fkh1	Fkh2	Mbp1	Swi6
G1	YER070W	RNR1	RNR1			DNA replication	ribonucleotide reductase	ribonucleotide reductase; regulated through a Mlu1 cell cycle box (MCB) element
G1	YMR076C		PDS5			mitosis, sister chromatid cohesion	unknown	similar to A. nidulans bimD protein
G1	YDL018C	YDL018C	ERP3			membrane trafficking; secretion (putative)	unknown	Protein with similarity to Yal007p
G1	YER095W	RAD51	RAD51			DNA repair and recombination	recombinase	Protein required for recombination and repair of X-ray damage, required with Dmc1p to establish interhomolog connections at meiotic recombination nodules
G1	YLR300W	EXG1	EXG1			cell wall biogenesis	exo-beta-1,3-glucanase	Exo-beta-1,3-glucanase (I/II), major isoform involved in cell wall beta-glucan assembly
(4,5) Module 4 regs:	Fkh2	Stb1	Swi4	Swi6
G1	YMR199W	CLN1	CLN1			cell cycle	G1/S cyclin	G1 cyclin
G1	YDR501W	YDR501W	YDR501W			unknown	unknown	similarity to hypothetical protein YLR183c
G1	YOR248W	YOR248W	YOR248W			unknown	unknown	novel; questionable ORF
G1	YOR247W	YOR247W	SRL1			unknown	unknown; similar to Svs1p; suppressor of Rad53 lethality	similar to SVS1
G1	YOR372C	YOR372C	YOR372C			unknown	unknown	novel
(4,5) Module 5 regs:	Gat3	Hap4	Pdr1	Yap5
G1	YLR467W	YLR467W	YLR467W			unknown	similar to other subtelomerically-encoded proteins	Protein with similarity to other subtelomerically-encoded proteins
G1	YHL049C	YHL049C	YHL049C			unknown	similar to other subtelomerically-encoded proteins	Protein with similarity to other subtelomerically-encoded proteins
G1	YNL339C	YNL339C	YNL339C			unknown	unknown	Protein with similarity to other subtelomerically-encoded proteins
G1	YGR296W	YGR296W	YGR296W			unknown	similar to other subtelomerically-encoded proteins	Protein with similarity to other subtelomerically-encoded protein (YPL283 and YGR296W code for identical proteins)
G1	YPR202W	YPR202W	YPR202W			unknown	similar to other subtelomerically-encoded proteins	Protein with similarity to other subtelomerically-encoded proteins
(4,5) Module 6 regs:	Mbp1	Stb1	Swi4	Swi6
G1	YHR149C	YHR149C	YHR149C			unknown	unknown	similar to YGR221C
G1	YMR179W	SPT21	SPT21			transcription	transcriptional regulator	required for transcription at HTA2-HTB2 and HHF2-HHT2, but not at the other two histone loci
G1	YGR221C	YGR221C	YGR221C			unknown	unknown	has similarity to YHR149C and FLO11
G1	YNL289W	PCL1	PCL1			cell cycle	G1/S cyclin	G1/S-specific cyclin that can interact with the Cdc28p-like kinase Pho85p
G1	YDR501W	YDR501W	YDR501W			unknown	unknown	similarity to hypothetical protein YLR183c
(3,5) Module 7 regs:	Dat1	Hap1	Yap5
G1	YLR467W	YLR467W	YLR467W			unknown	similar to other subtelomerically-encoded proteins	Protein with similarity to other subtelomerically-encoded proteins
G1	YER189W	YER189W	YER189W			unknown	similar to subtelomerically-encoded proteins	Protein with similarity to subtelomerically-encoded proteins including Yil177p, Yhl049p, and Yjl225p
G1	YNL339C	YNL339C	YNL339C			unknown	unknown	Protein with similarity to other subtelomerically-encoded proteins
G1	YER190W	YER190W	YER190W			unknown	similar to other subtelomerically-encoded proteins	Protein with similarity to other subtelomerically-encoded proteins including Yil177p
G1	YGR296W	YGR296W	YGR296W			unknown	similar to other subtelomerically-encoded proteins	Protein with similarity to other subtelomerically-encoded protein (YPL283 and YGR296W code for identical proteins)
(3,5) Module 8 regs:	Fkh1	Swi4	Swi6
G1	YML100W	TSL1	TSL1			unknown	unknown	Component of the trehalose-6-phosphate synthase/phosphatase complex, alternate third subunit with Tps3p
G1	YGR041W	BUD9	BUD9			bud site selection, bipolar	unknown	required for bud site selection but not for default mating
G1	YER070W	RNR1	RNR1			DNA replication	ribonucleotide reductase	ribonucleotide reductase; regulated through a Mlu1 cell cycle box (MCB) element
G1	YKR013W	PRY2	PRY2			unknown	similar to plant PR-pathogen related proteins	expressed under starvation conditions
G1	YLR300W	EXG1	EXG1			cell wall biogenesis	exo-beta-1,3-glucanase	Exo-beta-1,3-glucanase (I/II), major isoform involved in cell wall beta-glucan assembly
(3,6) Module 9 regs:	Fkh2	Mbp1	Swi4
G1	YER070W	RNR1	RNR1			DNA replication	ribonucleotide reductase	ribonucleotide reductase; regulated through a Mlu1 cell cycle box (MCB) element
G1	YMR199W	CLN1	CLN1			cell cycle	G1/S cyclin	G1 cyclin
G1	YDR501W	YDR501W	YDR501W			unknown	unknown	similarity to hypothetical protein YLR183c
G1	YOR248W	YOR248W	YOR248W			unknown	unknown	novel; questionable ORF
G1	YOR247W	YOR247W	SRL1			unknown	unknown; similar to Svs1p; suppressor of Rad53 lethality	similar to SVS1
G1	YLR300W	EXG1	EXG1			cell wall biogenesis	exo-beta-1,3-glucanase	Exo-beta-1,3-glucanase (I/II), major isoform involved in cell wall beta-glucan assembly
(3,6) Module 10 regs:	Fkh2	Mbp1	Swi6
G1	YLR103C	CDC45	CDC45			DNA replication	pre-replicative complex subunit (putative)	functions with ORC complex and MCM proteins in the initiation of DNA replication; promoter has two perfect MluI cell cycle (MCB) boxes
G1	YMR199W	CLN1	CLN1			cell cycle	G1/S cyclin	G1 cyclin
G1	YDR501W	YDR501W	YDR501W			unknown	unknown	similarity to hypothetical protein YLR183c
G1	YOR248W	YOR248W	YOR248W			unknown	unknown	novel; questionable ORF
G1	YOR247W	YOR247W	SRL1			unknown	unknown; similar to Svs1p; suppressor of Rad53 lethality	similar to SVS1
G1	YDR113C	PDS1	PDS1			cell cycle	anaphase inhibitor (putative)	Protein that may regulate sister chromatid separation in mitosis
(3,5) Module 11 regs:	Gat3	Pdr1	Yap5
G1	YBL111C	YBL111C	YBL111C			unknown	unknown	Protein with similarity to other subtelomerically-encoded proteins
G1	YBL113C	YBL113C	YBL113C			unknown	unknown	Y' short ORF no intron
G1	YBL112C		YBL112C			unknown	unknown	Protein with similarity to other subtelomerically-encoded proteins
G1	YLR462W	YLR462W	YLR462W			unknown	unknown	Protein with similarity to other subtelomerically-encoded protein (YPL283 and YGR296W code for identical proteins)
G1	YML133C	YML133C	YML133C			unknown	similar to other subtelomerically-encoded proteins	Protein with similarity to other subtelomerically-encoded proteins including Yer189p, and Yjl225p
(3,5) Module 12 regs:	Gat3	Rap1	Yap5
G1	YLR467W	YLR467W	YLR467W			unknown	similar to other subtelomerically-encoded proteins	Protein with similarity to other subtelomerically-encoded proteins
G1	YEL076C	YEL076C	YEL076C			unknown	similar to other subtelomerically-encoded proteins	Protein with similarity to other subtelomerically-encoded proteins
G1	YEL075C	YEL075C	YEL075C			unknown	similar to other subtelomerically-encoded proteins	Protein with similarity to other subtelomerically-encoded proteins including Yhl049p, Yil177p, and Yjl225p
G1	YNL339C	YNL339C	YNL339C			unknown	unknown	Protein with similarity to other subtelomerically-encoded proteins
G1	YEL076C-A	YEL076CA	YEL076C-A			unknown	unknown	Protein with similarity to other subtelomerically-encoded protein (YPL283 and YGR296W code for identical proteins)
(3,11) Module 13 regs:	Mbp1	Swi4	Swi6
G1	YML100W	TSL1	TSL1			unknown	unknown	Component of the trehalose-6-phosphate synthase/phosphatase complex, alternate third subunit with Tps3p
G1	YDR507C	GIN4	GIN4			cell cycle (growth inhibitor)	protein kinase	Serine/threonine-protein kinase with similarity to Ycl024p, growth inhibitory protein
G1	YER070W	RNR1	RNR1			DNA replication	ribonucleotide reductase	ribonucleotide reductase; regulated through a Mlu1 cell cycle box (MCB) element
G1	YPR120C	CLB5	CLB5			cell cycle	G1/S cyclin	B-type cyclin involved in S-phase initiation
G1	YDL227C	HO	HO			homothallic switching endonuclease		Homothallic switching endonuclease, initiates mating type interconversion by making a double-stranded break in the expressed MAT gene
G1	YDL003W	MCD1	MCD1			mitosis, sister chromatid cohesion	unknown	aka RHC21; Cohesin, protein required for mitotic chromatid cohesion
G1	YGR189C	YGR189C	YGR189C			unknown	unknown	similarity to Utr2p
G1	YML027W	YOX1	YOX1			unknown	binds leu-tRNA gene	Homeodomain protein that binds leu-tRNA gene
G1	YJL187C	SWE1	SWE1			cell cycle	negative regulator of Cdc28p	Serine/tyrosine dual-specificity protein kinase able to phosphorylate Cdc28p on tyrosine and inhibit its activity
G1	YMR305C	YMR305C	YMR305C			unknown	similar to Bgl2p and other glucans (GB:Z49212)	Protein with similarity to Bgl2p and other glucans
G1	YLR300W	EXG1	EXG1			cell wall biogenesis	exo-beta-1,3-glucanase	Exo-beta-1,3-glucanase (I/II), major isoform involved in cell wall beta-glucan assembly
(3,7) Module 14 regs:	Ste12	Swi4	Swi6
G1	YDR309C	GIC2	GIC2			bud emergence	binds Cdc42p	Putative effector of Cdc42p, important for bud emergence
G1	YDL127W	PCL2	PCL2			cell cycle	G1/S cyclin	Cyclin, found partly in association with Pho85p
G1	YGR189C	YGR189C	YGR189C			unknown	unknown	similarity to Utr2p
G1	YMR199W	CLN1	CLN1			cell cycle	G1/S cyclin	G1 cyclin
G1	YGR014W	MSB2	MSB2			bud emergence	unknown	Protein for which overproduction suppresses bud emergence defect of cdc24 mutant
G1	YOR248W	YOR248W	YOR248W			unknown	unknown	novel; questionable ORF
G1	YOR247W	YOR247W	SRL1			unknown	unknown; similar to Svs1p; suppressor of Rad53 lethality	similar to SVS1
(2,5) Module 15 regs:	Ace2	Fkh1
G1	YML100W	TSL1	TSL1			unknown	unknown	Component of the trehalose-6-phosphate synthase/phosphatase complex, alternate third subunit with Tps3p
G1	YGL028C	YGL028C	YGL028C			unknown	unknown	similarity to hypothetical proteins YGR279c and YMR305c
G1	YGR041W	BUD9	BUD9			bud site selection, bipolar	unknown	required for bud site selection but not for default mating
G1	YER124C	YER124C	YER124C			unknown	unknown	Protein of unknown function
G1	YHR143W	RPC10	YHR143W			unknown	unknown	Shared subunit of RNA polymerases I, II, and III (ABC10alpha), has zinc-binding domain
(2,7) Module 16 regs:	Ace2	Swi5
G1	YER189W	YER189W	YER189W			unknown	similar to subtelomerically-encoded proteins	Protein with similarity to subtelomerically-encoded proteins including Yil177p, Yhl049p, and Yjl225p
G1	YDL127W	PCL2	PCL2			cell cycle	G1/S cyclin	Cyclin, found partly in association with Pho85p
G1	YGL028C	YGL028C	YGL028C			unknown	unknown	similarity to hypothetical proteins YGR279c and YMR305c
G1	YER190W	YER190W	YER190W			unknown	similar to other subtelomerically-encoded proteins	Protein with similarity to other subtelomerically-encoded proteins including Yil177p
G1	YGR041W	BUD9	BUD9			bud site selection, bipolar	unknown	required for bud site selection but not for default mating
G1	YJL078C	PRY3	PRY3			unknown	similar to plant PR-pathogen related proteins	has strong similarity to Pry1p and Pry2p
G1	YLR286C	CTS1	CTS1			cell wall biogenesis	endochitinase	null mutant is defective in cell separation but has roughly normal level of cellular chitin
(2,5) Module 17 regs:	Fkh2	Ndd1
G1	YER190W	YER190W	YER190W			unknown	similar to other subtelomerically-encoded proteins	Protein with similarity to other subtelomerically-encoded proteins including Yil177p
G1	YMR199W	CLN1	CLN1			cell cycle	G1/S cyclin	G1 cyclin
G1	YOR248W	YOR248W	YOR248W			unknown	unknown	novel; questionable ORF
G1	YOR247W	YOR247W	SRL1			unknown	unknown; similar to Svs1p; suppressor of Rad53 lethality	similar to SVS1
G1	YLR300W	EXG1	EXG1			cell wall biogenesis	exo-beta-1,3-glucanase	Exo-beta-1,3-glucanase (I/II), major isoform involved in cell wall beta-glucan assembly
(2,6) Module 18 regs:	Gal4	Yap5
G1	YER189W	YER189W	YER189W			unknown	similar to subtelomerically-encoded proteins	Protein with similarity to subtelomerically-encoded proteins including Yil177p, Yhl049p, and Yjl225p
G1	YBL111C	YBL111C	YBL111C			unknown	unknown	Protein with similarity to other subtelomerically-encoded proteins
G1	YBL113C	YBL113C	YBL113C			unknown	unknown	Y' short ORF no intron
G1	YBL112C		YBL112C			unknown	unknown	Protein with similarity to other subtelomerically-encoded proteins
G1	YER190W	YER190W	YER190W			unknown	similar to other subtelomerically-encoded proteins	Protein with similarity to other subtelomerically-encoded proteins including Yil177p
G1	YGR296W	YGR296W	YGR296W			unknown	similar to other subtelomerically-encoded proteins	Protein with similarity to other subtelomerically-encoded protein (YPL283 and YGR296W code for identical proteins)
(2,8) Module 19 regs:	Mbp1	Swi6
G1	YKL113C	RAD27	RAD27			DNA repair	ssDNA endonuclease	Single-stranded DNA endonuclease and 5'-3' exonuclease that functions in the MSH2-MLH1-PMS1-dependent mismatch repair system; promoter contains 2 MluI cell cycle box (MCB) elements
G1	YNL273W	TOF1	TOF1			unknown	topoisomerase I interacting factor	Topoisomerase I interacting factor
G1	YOR074C	CDC21	CDC21			DNA replication	thymidylate synthase	Thymidylate synthase, converts dUMP to dTMP
G1	YIL026C	IRR1	IRR1			unknown	colony morphology	Protein involved in colony morphology and adhesion to solid supports
G1	YJL115W	ASF1	ASF1			transcription	anti-silencing protein	Anti-silencing protein that causes depression of silent loci when overexpressed
G1	YOR075W	UFE1	UFE1			secretion	ER membrane t-SNARE	Syntaxin homolog (t-SNARE) of the endoplasmic reticulum required for targeting of vesicles to the ER
G1	YDL101C	DUN1	DUN1			DNA repair	DNA damage-responsive protein kinase	Protein kinase necessary for induction of Rnr3p and DNA repair genes after DNA damage
G1	YPR075C	OPY2	OPY2			signaling (putative)	pheromone pathway	Protein that imparts Far- phenotype (GB:AF016263)
(2,5) Module 20 regs:	Rlm1	Swi6
G1	YDR309C	GIC2	GIC2			bud emergence	binds Cdc42p	Putative effector of Cdc42p, important for bud emergence
G1	YGR189C	YGR189C	YGR189C			unknown	unknown	similarity to Utr2p
G1	YER001W	MNN1	MNN1			protein glycosylation	alpha-1,3-mannosyltransferase	Alpha-1,3-mannosyltransferase, required for complex glycosylation of both N- and O-oligosaccharides
G1	YLR300W	EXG1	EXG1			cell wall biogenesis	exo-beta-1,3-glucanase	Exo-beta-1,3-glucanase (I/II), major isoform involved in cell wall beta-glucan assembly
G1	YLR342W	GLS1	FKS1			cell wall biogenesis	1,3-beta-D-glucan synthase subunit	1,3-beta-D-glucan synthase
(2,5) Module 21 regs:	Swi4	Swi5
G1	YDL127W	PCL2	PCL2			cell cycle	G1/S cyclin	Cyclin, found partly in association with Pho85p
G1	YGR041W	BUD9	BUD9			bud site selection, bipolar	unknown	required for bud site selection but not for default mating
G1	YBR071W	YBR071W	YBR071W			unknown	similar to Herpesvirus saimiri EERF2	Protein with weak similarity to Herpesvirus saimiri EERF2
G1	YBR070C	SAT2	YBR070C			stress response	osmotolerance protein (putative)	Protein involved in osmotolerance
G1	YGR189C	YGR189C	YGR189C			unknown	unknown	similarity to Utr2p
(2,9) Module 22 regs:	Swi4	Swi6
G1	YGL038C	OCH1	OCH1			protein glycosylation	membrane-bound mannosyltransferase	Alpha-1,6-mannosyltransferase involved in initiation of mannose outer chain elongation of N-linked oligosaccharides of type Man[9]GlcNac[2]
G1	YJR054W	YJR054W	YJR054W			unknown	unknown	has similarity to Yml047p
G1	YNL231C	YNL231C	PDR16			drug resistance	unknown	Protein with weak similarity to Sec14p and Ylr380p
G1	YPL163C	SVS1	SVS1			vanadate resistance	unknown	Suppressor of Vanadate Sensitivity; similar to YOR247
G1	YNL300W	YNL300W	YNL300W			unknown	similar to Mid2p	has 28% similarity to Mid2p over 71 amino acids
G1	YJR148W	BAT2	BAT2			branched chain amino acid biosynthesis	transaminase	Cytosolic branched-chain amino acid transaminase
G1	YER001W	MNN1	MNN1			protein glycosylation	alpha-1,3-mannosyltransferase	Alpha-1,3-mannosyltransferase, required for complex glycosylation of both N- and O-oligosaccharides
G1	YMR307W	GAS1	GAS1			unknown	cell surface glycoprotein	Glycophospholipid-anchored surface glycoprotein
G1	YDL055C	PSA1	PSA1			mannose metabolism	mannose-1-phosphate guanyltransferase	Mannose-1-phosphate guanyltransferase, GDP-mannose pyrophosphorylase
(1,10) Module 23 regs:	Abf1
G1	YPR203W	YPR203W	YPR203W			unknown	similar to other subtelomerically-encoded proteins	Protein with similarity to other subtelomerically-encoded proteins
G1	YPR202W	YPR202W	YPR202W			unknown	similar to other subtelomerically-encoded proteins	Protein with similarity to other subtelomerically-encoded proteins
G1	YPL232W	SSO1	SSO1			secretion	post-Golgi t-SNARE	Syntaxin homolog (t-SNARE) involved in vesicle transport from Golgi to plasma membrane
G1	YPR018W	RLF2	RLF2			chromatin structure	chromatin assembly factor I subunit	Aka CAC1; Chromatin Assembly Complex, subunit #1: Encodes the largest (p90) subunit of a three-subunit protein complex (yeast CAF-I) involved in DNA-replication-linked nucleosome assembly. Homologous to the p150 subunit of human Chromatin Assembly Factor-I (CAF-I).
G1	YDL105W	QRI2	QRI2			unknown	unknown	Protein of unknown function
G1	YDL010W	YDL010W	YDL010W			unknown	similar to Ybr014p and glutaredoxins	Protein with similarity to Ybr014p and glutaredoxins
G1	YNL312W	RFA2	RFA2			DNA repair	replication factor A 36 kD subunit	DNA replication Factor A; promoter has Mlu1 cell cycle box (MCB) elements
G1	YIL026C	IRR1	IRR1			unknown	colony morphology	Protein involved in colony morphology and adhesion to solid supports
G1	YGL195W	GCN1	GCN1			protein synthesis	translational activator of GCN4	Component of a protein complex required for activation of Gcn2p protein kinase in response to starvation for amino acids or purines
G1	YAL053W	YAL053W	YAL053W			unknown	unknown	Protein of unknown function
(1,7) Module 24 regs:	Cin5
G1	YBR071W	YBR071W	YBR071W			unknown	similar to Herpesvirus saimiri EERF2	Protein with weak similarity to Herpesvirus saimiri EERF2
G1	YCL024W	YCL024W	YCL024W			unknown	protein kinase	aka KCC4; close homologue of GIN4
G1	YGR238C	KEL2	KEL2			unknown	similar to Kel1p and Kel3p	Protein with similarity to Kel1p and Kel3p
G1	YBR070C	SAT2	YBR070C			stress response	osmotolerance protein (putative)	Protein involved in osmotolerance
G1	YKL103C	LAP4	LAP4			protein degradation	vacuolar aminopeptidase ysc1	Aminopeptidase I (yscI) (API) of the vacuole
G1	YLR121C	YPS4	YPS4			protein processing	GPI-anchored aspartic protease	Yapsin 4, GPI-anchored aspartyl protease
G1	YBR007C	YBR007C	YBR007C			unknown	unknown	novel
(1,5) Module 25 regs:	Cst6
G1	YER189W	YER189W	YER189W			unknown	similar to subtelomerically-encoded proteins	Protein with similarity to subtelomerically-encoded proteins including Yil177p, Yhl049p, and Yjl225p
G1	YER190W	YER190W	YER190W			unknown	similar to other subtelomerically-encoded proteins	Protein with similarity to other subtelomerically-encoded proteins including Yil177p
G1	YBR089W	YBR089W	YBR089W			unknown	unknown	novel; questionable ORF
G1	YDL093W	PMT5	PMT5			protein glycosylation	dolichyl phosphate-D-mannose:protein O-D-mannosyltransferase	Protein with similarity to O-mannosyltransferases Pmt1p, Pmt2p, Pmt3p, Pmt4p, and Pmt6p
G1	YDL096C	YDL096C	YDL096C			unknown	unknown	novel; questionable ORF
(1,5) Module 26 regs:	Fkh1
G1	YMR078C	CTF18	CTF18			mitosis, chromosome transmission	unknown	Homolog of Rfc1p, Rfc2p, Rfc3p, Rfc4p, and Rfc5p, required for accurate chromosome transmission in mitosis and maintenance of normal telomere length
G1	YIL076W	SEC28	SEC28			secretion	vesicle coat component	Coatamer complex epsilon chain (epsilon-COP) of secretory pathway vesicles, required for retrograde transport from Golgi to endoplasmic reticulum
G1	YGR188C	BUB1	BUB1			cell cycle, checkpoint	protein kinase	Serine/threonine protein kinase and checkpoint protein required for cell cycle arrest in response to loss of microtubule function
G1	YPR075C	OPY2	OPY2			signaling (putative)	pheromone pathway	Protein that imparts Far- phenotype (GB:AF016263)
G1	YPL032C	SVL3	SVL3			unknown	unknown; styryl dye vacuolar localization	Protein involved in vacuolar uptake of endocytosed vital dyes
(1,13) Module 27 regs:	Mbp1
G1		YEL077C	YEL077C					Protein with similarity to subtelomerically-encoded proteins including Yil177p, Yhl049p, and Yjl225p
G1	YBR071W	YBR071W	YBR071W			unknown	similar to Herpesvirus saimiri EERF2	Protein with weak similarity to Herpesvirus saimiri EERF2
G1	YJR030C	YJR030C	YJR030C			unknown	unknown	has similarity to Yjl181p
G1	YAR008W	SEN34	SEN34			tRNA splicing	splicing endonuclease subunit	tRNA splicing endonuclease, gamma subunit, has active site for 3' slice site cleavage
G1	YJL073W	JEM1	JEM1			mating; nuclear fusion	DnaJ-like protein	DnaJ-like protein, required for nuclear fusion
G1	YJL074C	SMC3	SMC3			chromatin structure	cohesin	Cohesin, coiled-coil protein of the SMC family involved in chromosome condensation and segregation
G1	YDR097C	MSH6	MSH6			DNA repair	MutS homolog; mismatch repair	Component with Msh2p of DNA mismatch binding factor, involved in repair of single base mismatches
G1	YBR070C	SAT2	YBR070C			stress response	osmotolerance protein (putative)	Protein involved in osmotolerance
G1	YCL061C	YCL061C	YCL061C			unknown	unknown	similarity to myosin heavy chain form b from Chicken and Xenopus
G1	YAR007C	RFA1	RFA1			DNA replication	replication factor A, 69 kD subunit	DNA replication Factor A; promoter has Mlu1 cell cycle box (MCB) elements
G1	YER124C	YER124C	YER124C			unknown	unknown	Protein of unknown function
G1	YHR143W	RPC10	YHR143W			unknown	unknown	Shared subunit of RNA polymerases I, II, and III (ABC10alpha), has zinc-binding domain
G1	YGR188C	BUB1	BUB1			cell cycle, checkpoint	protein kinase	Serine/threonine protein kinase and checkpoint protein required for cell cycle arrest in response to loss of microtubule function
(1,5) Module 28 regs:	Msn4
G1	YER189W	YER189W	YER189W			unknown	similar to subtelomerically-encoded proteins	Protein with similarity to subtelomerically-encoded proteins including Yil177p, Yhl049p, and Yjl225p
G1		YEL077C	YEL077C					Protein with similarity to subtelomerically-encoded proteins including Yil177p, Yhl049p, and Yjl225p
G1	YLR462W	YLR462W	YLR462W			unknown	unknown	Protein with similarity to other subtelomerically-encoded protein (YPL283 and YGR296W code for identical proteins)
G1	YER190W	YER190W	YER190W			unknown	similar to other subtelomerically-encoded proteins	Protein with similarity to other subtelomerically-encoded proteins including Yil177p
G1	YIL177C	YIL177C	YIL177C			unknown	similar to subtelomerically-encoded proteins	Protein with similarity to other subtelomerically-encoded proteins
(1,5) Module 29 regs:	Ndd1
G1	YER189W	YER189W	YER189W			unknown	similar to subtelomerically-encoded proteins	Protein with similarity to subtelomerically-encoded proteins including Yil177p, Yhl049p, and Yjl225p
G1		YEL077C	YEL077C					Protein with similarity to subtelomerically-encoded proteins including Yil177p, Yhl049p, and Yjl225p
G1	YML100W	TSL1	TSL1			unknown	unknown	Component of the trehalose-6-phosphate synthase/phosphatase complex, alternate third subunit with Tps3p
G1	YPR160W	GPH1	GPH1			glycogen metabolism	glycogen phosphorylase	Glycogen phosphorylase, releases alpha-D-glucose-1-phosphate from glycogen
G1	YLR380W	YLR380W	YLR380W			unknown	unknown	Protein of unknown function
(1,8) Module 30 regs:	Reb1
G1	YGL089C	mf(alpha)2	MF(ALPHA)2			mating	alpha factor	Mating pheromone alpha-2 factor
G1	YER070W	RNR1	RNR1			DNA replication	ribonucleotide reductase	ribonucleotide reductase; regulated through a Mlu1 cell cycle box (MCB) element
G1	YOR074C	CDC21	CDC21			DNA replication	thymidylate synthase	Thymidylate synthase, converts dUMP to dTMP
G1	YOR075W	UFE1	UFE1			secretion	ER membrane t-SNARE	Syntaxin homolog (t-SNARE) of the endoplasmic reticulum required for targeting of vesicles to the ER
G1	YNL262W	POL2	POL2			DNA replication	polymerase epsilon catalytic subunit	DNA polymerase epsilon large subunit
G1	YNL169C	PSD1	PSD1			phospholipid metabolism	phosphatidylserine decarboxylase	Phosphatidylserine decarboxylase, mitochondrial isozyme, converts phosphatidyl-L-serine to phosphatidylethanolamine
G1	YPR076W	YPR076W	YPR076W			unknown	unknown	Protein of unknown function
G1	YLR380W	YLR380W	YLR380W			unknown	unknown	Protein of unknown function
(1,5) Module 31 regs:	Skn7
G1	YDR309C	GIC2	GIC2			bud emergence	binds Cdc42p	Putative effector of Cdc42p, important for bud emergence
G1	YPR160W	GPH1	GPH1			glycogen metabolism	glycogen phosphorylase	Glycogen phosphorylase, releases alpha-D-glucose-1-phosphate from glycogen
G1	YJL115W	ASF1	ASF1			transcription	anti-silencing protein	Anti-silencing protein that causes depression of silent loci when overexpressed
G1	YMR305C	YMR305C	YMR305C			unknown	similar to Bgl2p and other glucans (GB:Z49212)	Protein with similarity to Bgl2p and other glucans
G1	YGR140W	CBF2	CBF2			mitosis	kinetochore protein complex CBF3, 110 KD subunit	Component (subunit a) of Cbf3 kinetochore complex
(1,7) Module 32 regs:	Smp1
G1	YLR467W	YLR467W	YLR467W			unknown	similar to other subtelomerically-encoded proteins	Protein with similarity to other subtelomerically-encoded proteins
G1	YFL064C	YFL064C	YFL064C			unknown	similar to other subtelomerically-encoded proteins	Protein with similarity to other subtelomerically-encoded proteins; overlaps with other ORFs
G1	YNL339C	YNL339C	YNL339C			unknown	unknown	Protein with similarity to other subtelomerically-encoded proteins
G1	YML133C	YML133C	YML133C			unknown	similar to other subtelomerically-encoded proteins	Protein with similarity to other subtelomerically-encoded proteins including Yer189p, and Yjl225p
G1	YDR368W	YPR1	YPR1			unknown	similar to aldo-keto reductases	Protein with similarity to members of the aldo/keto reductase family
G1	YER001W	MNN1	MNN1			protein glycosylation	alpha-1,3-mannosyltransferase	Alpha-1,3-mannosyltransferase, required for complex glycosylation of both N- and O-oligosaccharides
G1	YLR300W	EXG1	EXG1			cell wall biogenesis	exo-beta-1,3-glucanase	Exo-beta-1,3-glucanase (I/II), major isoform involved in cell wall beta-glucan assembly
(1,13) Module 33 regs:	Stb1
G1	YDR368W	YPR1	YPR1			unknown	similar to aldo-keto reductases	Protein with similarity to members of the aldo/keto reductase family
G1	YIL066C	RNR3	RNR3			DNA repair	repair-induced ribonucleotide reductase	Ribonucleotide reductase; transcription is tightly cell cycle regulated and moderately inducible by DNA damage
G1	YPL163C	SVS1	SVS1			vanadate resistance	unknown	Suppressor of Vanadate Sensitivity; similar to YOR247
G1	YPL255W	BBP1	BBP1			cell cycle and meiosis	unknown	Bbp1p-depleted cells arrest with a G2 DNA content and a nonuniform morphology
G1	YHR153C	SPO16	SPO16			meiosis, spore formation	unknown	Early meiotic protein required for efficient spore formation
G1	YPL256C	CLN2	CLN2			cell cycle	G1/S cyclin	G1 cyclin
G1	YFL060C	SNO3	SNO3			unknown	unknown; induced in stationary phase	Member of stationary phase-induced gene family (SNO3 and SNO2 code for nearly identical proteins)
G1	YIL141W	YIL141W	YIL141W			unknown	unknown	novel; questionable ORF
G1	YOL007C	CSI2	CSI2			cell wall biogenesis	chitin synthase 3 subunit	may be a structural component of the chitin synthase 3 complex
G1	YNL300W	YNL300W	YNL300W			unknown	similar to Mid2p	has 28% similarity to Mid2p over 71 amino acids
G1	YIL140W	SRO4	SRO4			bud site selection, axial	plasma membrane protein	aka AXL2/BUD10; Membrane glycoprotein localized at site of bud emergence, required for axial budding
G1	YLR342W	GLS1	FKS1			cell wall biogenesis	1,3-beta-D-glucan synthase subunit	1,3-beta-D-glucan synthase
G1	YMR307W	GAS1	GAS1			unknown	cell surface glycoprotein	Glycophospholipid-anchored surface glycoprotein
(1,7) Module 34 regs:	Swi4
G1	YPL267W	YPL267W	YPL267W			unknown	unknown	weak similarity to C.elegans transcription factor unc-86
G1	YGR152C	RSR1	RSR1			bud site selection	GTP-binding protein, ras superfamily	GTP-binding protein of the ras superfamily involved in bud site selection
G1	YGR151C	YGR151C	YGR151C			unknown	unknown	novel; questionable ORF
G1	YKL103C	LAP4	LAP4			protein degradation	vacuolar aminopeptidase ysc1	Aminopeptidase I (yscI) (API) of the vacuole
G1	YGR153W	YGR153W	YGR153W			unknown	unknown	Protein of unknown function
G1	YOL019W	YOL019W	YOL019W			unknown	unknown	similarity to Rim9p and YFR012w
G1	YBR161W	YBR161W	YBR161W			unknown	similar to Sur1p, Hoc1p, and Och1p	Protein with similarity to Sur1p, Hoc1p, and Och1p
(1,8) Module 35 regs:	Tec1
G1	YLR467W	YLR467W	YLR467W			unknown	similar to other subtelomerically-encoded proteins	Protein with similarity to other subtelomerically-encoded proteins
G1	YER189W	YER189W	YER189W			unknown	similar to subtelomerically-encoded proteins	Protein with similarity to subtelomerically-encoded proteins including Yil177p, Yhl049p, and Yjl225p
G1	YDL127W	PCL2	PCL2			cell cycle	G1/S cyclin	Cyclin, found partly in association with Pho85p
G1	YER190W	YER190W	YER190W			unknown	similar to other subtelomerically-encoded proteins	Protein with similarity to other subtelomerically-encoded proteins including Yil177p
G1	YGR221C	YGR221C	YGR221C			unknown	unknown	has similarity to YHR149C and FLO11
G1	YJL187C	SWE1	SWE1			cell cycle	negative regulator of Cdc28p	Serine/tyrosine dual-specificity protein kinase able to phosphorylate Cdc28p on tyrosine and inhibit its activity
G1	YGR014W	MSB2	MSB2			bud emergence	unknown	Protein for which overproduction suppresses bud emergence defect of cdc24 mutant
G1	YER118C	SHO1	SSU81			signaling, high osmolarity pathway	transmembrane osmosensor	aka SHO1, Protein with an SH3 domain involved as an osmosensor in the HOG1 high-osmolarity signal transduction pathway
(1,6) Module 36 regs:	Ume6
G1	YDR309C	GIC2	GIC2			bud emergence	binds Cdc42p	Putative effector of Cdc42p, important for bud emergence
G1	YCL024W	YCL024W	YCL024W			unknown	protein kinase	aka KCC4; close homologue of GIN4
G1	YLR286C	CTS1	CTS1			cell wall biogenesis	endochitinase	null mutant is defective in cell separation but has roughly normal level of cellular chitin
G1	YMR076C		PDS5			mitosis, sister chromatid cohesion	unknown	similar to A. nidulans bimD protein
G1	YHR153C	SPO16	SPO16			meiosis, spore formation	unknown	Early meiotic protein required for efficient spore formation
G1	YAL053W	YAL053W	YAL053W			unknown	unknown	Protein of unknown function
	Name
	ORF	YPD	SGD			Process	Function	Description
(# of regs, # of targets)
(3,6) Module 1 regs:	Hir1	Hir2	Hir3
S	YBR009C	HHF1	HHF1			chromatin structure	histone H4	Histone H4 (HHF1 and HHF2 code for identical proteins)
S	YNL030W	HHF2	HHF2			chromatin structure	histone H4	Histone H4 (HHF1 and HHF2 code for identical proteins)
S	YBR010W	HHT1	HHT1			chromatin structure	histone H3	Histone H3 (HHT1 and HHT2 code for identical proteins)
S	YNL031C	HHT2	HHT2			chromatin structure	histone H3	Histone H3 (HHT1 and HHT2 code for identical proteins)
S	YDR224C	HTB1	HTB1			chromatin structure	histone H2B	Histone H2B (HTB1 and HTB2 code for nearly identical proteins)
S	YDR225W	HTA1	HTA1			chromatin structure	histone H2A	Histone H2A (HTA1 and HTA2 code for identical proteins)
(2,5) Module 2 regs:	Mbp1	Swi4
S	YBL002W	HTB2	HTB2			chromatin structure	histone H2B	Histone H2B (HTB1 and HTB2 code for nearly identical proteins)
S	YMR144W	YMR144W	YMR144W			unknown	unknown	weak similarity to Mlp1p
S	YBL003C	HTA2	HTA2			chromatin structure	histone H2A	Histone H2A (HTA1 and HTA2 code for identical proteins)
S	YHR061C	GIC1	GIC1			bud emergence	binds Cdc42p	Putative effector of Cdc42p, important for bud emergence
S	YDR451C	YDR451C	YDR451C			unknown	similar to Yox1p, which binds Leu-tRNA (SP:P34161)	Protein with similarity to Yox1p
(2,7) Module 3 regs:	Swi4	Swi6
S	YDR224C	HTB1	HTB1			chromatin structure	histone H2B	Histone H2B (HTB1 and HTB2 code for nearly identical proteins)
S	YMR144W	YMR144W	YMR144W			unknown	unknown	weak similarity to Mlp1p
S	YDR225W	HTA1	HTA1			chromatin structure	histone H2A	Histone H2A (HTA1 and HTA2 code for identical proteins)
S	YPR159W	KRE6	KRE6			cell wall biogenesis	glucan synthase subunit	Glucan synthase subunit required for synthesis of beta-1,6-glucan
S	YPL127C	HHO1	HHO1			chromatin structure	histone H1	Histone H1
S	YHR061C	GIC1	GIC1			bud emergence	binds Cdc42p	Putative effector of Cdc42p, important for bud emergence
S	YDR451C	YDR451C	YDR451C			unknown	similar to Yox1p, which binds Leu-tRNA (SP:P34161)	Protein with similarity to Yox1p
(1,5) Module 4 regs:	Abf1
S	YIL144W	TID3	TID3			unknown	unknown	Protein with similarity to myosin heavy chain, possible coiled-coil
S	YJL201W	ECM25	ECM25			cell wall biogenesis	unknown	Protein possibly involved in cell wall structure or biosynthesis
S	YKL008C	YKL008C	YKL008C			unknown	similar to Lag1p, has 6 potential transmembrane	Protein with similarity to Lag1p, has 6 potential transmembrane domains
S	YML012W	ERV25	ERV25			secretion	vesicle coat component	Component of the COPII coat of certain ER-derived vesicles
S	YJR137C	ECM17	ECM17			cell wall biogenesis	unknown	Putative sulfite reductase (ferredoxin)
(1,5) Module 5 regs:	Fkh1
S	YBR009C	HHF1	HHF1			chromatin structure	histone H4	Histone H4 (HHF1 and HHF2 code for identical proteins)
S	YMR144W	YMR144W	YMR144W			unknown	unknown	weak similarity to Mlp1p
S	YGR099W	TEL2	TEL2			telomere length regulation	telomere binding protein	Protein involved in controlling telomere length and telomere position effect
S	YPR034W	ARP7	ARP7			cytoskeleton (putative)	actin-related protein	Protein with weak similarity to actin and actin-related protein Arp4p and Arp1p
S	YDR451C	YDR451C	YDR451C			unknown	similar to Yox1p, which binds Leu-tRNA (SP:P34161)	Protein with similarity to Yox1p
(1,5) Module 6 regs:	Fkh2
S	YBR009C	HHF1	HHF1			chromatin structure	histone H4	Histone H4 (HHF1 and HHF2 code for identical proteins)
S	YBR010W	HHT1	HHT1			chromatin structure	histone H3	Histone H3 (HHT1 and HHT2 code for identical proteins)
S	YMR144W	YMR144W	YMR144W			unknown	unknown	weak similarity to Mlp1p
S	YHR061C	GIC1	GIC1			bud emergence	binds Cdc42p	Putative effector of Cdc42p, important for bud emergence
S	YDR451C	YDR451C	YDR451C			unknown	similar to Yox1p, which binds Leu-tRNA (SP:P34161)	Protein with similarity to Yox1p
	Name
	ORF	YPD	SGD			Process	Function	Description
(# of regs, # of targets)
(2,9) Module 1 regs:	Fkh1	Fkh2
S/G2	YPL116W	HOS3	HOS3			unknown	similar to Hda1p, Rpd3p, Hos2p, and Hos1p	similarity to Histone deacetylase
S/G2	YMR215W	YMR215W	YMR215W			unknown	similar to Gas1p	has 43% identity over 241 amino acids with Gas1p
S/G2	YMR198W	CIK1	CIK1			cytoskeleton	spindle pole body associated protein	Coiled-coil protein of spindle pole body involved in spindle formation and the congression (nuclear migration) step of karyogamy
S/G2	YNL176C	YNL176C	YNL176C			unknown	unknown	Protein of unknown function
S/G2	YKL069W	YKL069W	YKL069W			unknown	unknown	Protein of unknown function
S/G2	YMR183C	SSO2	SSO2			secretion	post-Golgi t-SNARE	Syntaxin homolog (t-SNARE) involved in vesicle transport from Golgi to plasma membrane
S/G2	YPL155C	KIP2	KIP2			cytoskeleton (putative)	kinesin-related protein	functions antagonistically with Kar3p at the spindle poles to influence cytoplasmic microtubule numbers
S/G2	YPL141C	YPL141C	YPL141C			unknown	similar to Kin4p	Serine/threonine protein kinase with similarity to Kin4p
S/G2	YCL063W	YCL063W	YCL063W			unknown	similar to plant aminocyclopropane-1-carboxylate	Protein with similarity to plant aminocyclopropane-1-carboxylate synthase
(2,5) Module 2 regs:	Fkh2	Ndd1
S/G2	YIL123W	SIM1	SIM1			cell cycle	unknown	Protein involved in the aging process and in regulation of the cell cycle; has 71% identity to Sun4p over 359 amino acids
S/G2	YJL158C	CIS3	CIS3			unknown	unknown	cik1 suppressor; Protein with similarity to members of the Pir1p/Hsp150p/Pir3p family
S/G2	YML125C	YML125C	YML125C			unknown	similar to NADH-cytochrome b5 reductase	Protein with similarity to NADH-cytochrome b5 reductase
S/G2	YPL141C	YPL141C	YPL141C			unknown	similar to Kin4p	Serine/threonine protein kinase with similarity to Kin4p
S/G2	YDR150W	NUM1	NUM1			mitosis, nuclear migration	unknown	Nuclear migration protein, controls interaction of bud-neck cytoskeleton with G2 nucleus
(2,5) Module 3 regs:	Fkh2	Swi6
S/G2	YMR215W	YMR215W	YMR215W			unknown	similar to Gas1p	has 43% identity over 241 amino acids with Gas1p
S/G2	YIL123W	SIM1	SIM1			cell cycle	unknown	Protein involved in the aging process and in regulation of the cell cycle; has 71% identity to Sun4p over 359 amino acids
S/G2	YJL158C	CIS3	CIS3			unknown	unknown	cik1 suppressor; Protein with similarity to members of the Pir1p/Hsp150p/Pir3p family
S/G2	YPL025C	YPL025C	YPL025C			unknown	unknown	Protein of unknown function
S/G2	YLR437C	YLR437C	YLR437C			unknown	unknown	novel
(1,10) Module 4 regs:	Abf1
S/G2	YIL135C	YIL135C	YIL135C			unknown	unknown	Protein of unknown function
S/G2	YIR010W	YIR010W	YIR010W			unknown	unknown	novel
S/G2	YKL048C	ELM1	ELM1			pseudohyphal growth	protein kinase	Serine/threonine protein kinase regulating pseudohyphal growth
S/G2	YLR180W	SAM1	SAM1			methionine metabolism	S-adenosylmethionine synthetase	S-adenosylmethionine synthetase 1
S/G2	YMR198W	CIK1	CIK1			cytoskeleton	spindle pole body associated protein	Coiled-coil protein of spindle pole body involved in spindle formation and the congression (nuclear migration) step of karyogamy
S/G2	YEL017W	YEL017W	YEL017W			unknown	unknown	Protein of unknown function
S/G2	YDR130C	YDR130C	YDR130C			unknown	unknown	weak similarity to sea urchin myosin heavy chain, has possible coiled-coil region
S/G2	YLR056W	ERG3	ERG3			sterol metabolism	C-5 sterol desaturase	C-5 sterol desaturase, an iron non-heme oxygen-requiring enzyme of the ergosterol biosynthesis pathway
S/G2	YIL138C	TPM2	TPM2			cytoskeleton	tropomyosin	Tropomyosin isoform 2, coiled-coil protein
S/G2	YKL004W	AUR1	AUR1			sphingolipid metabolism	phosphatidylinositol:ceramide phosphoinositol transferase	Phosphatidylinositol:ceramide phosphoinositol transferase (IPC synthase), essential for sphingolipid synthesis
(1,9) Module 5 regs:	Fkh1
S/G2	YLR210W	CLB4	CLB4			cell cycle	G2/M cyclin	G2/M-phase-specific cyclin
S/G2	YHR086W	NAM8	NAM8			RNA splicing, mitochondrial	RNA binding protein	U1 snRNA-associated protein, essential for meiotic recombination and suppressor of mitochondrial splicing defects, has 3 RNA recognition (RRM) domains
S/G2	YER032W	FIR1	FIR1			mRNA 3'-end processing	unknown	Protein that interacts with Pap1p and Ref2p, probably involved in 3'-mRNA processing
S/G2	YLR209C	YLR209C	YLR209C			unknown	similar to human purine nucleoside phosphorylase	Protein with similarity to human purine nucleoside phosphorylase
S/G2	YEL017W	YEL017W	YEL017W			unknown	unknown	Protein of unknown function
S/G2	YOL114C	YOL114C	YOL114C			unknown	similar to human DS-1 protein	Protein with similarity to human DS-1 protein
S/G2	YFL037W	TUB2	TUB2			cytoskeleton	beta-tubulin	Tubulin beta chain, required for mitosis and karyogamy
S/G2	YOL030W	YOL030W	YOL030W			unknown	similar to Gas1p	strong similarity to Gas1
S/G2	YKL096W-A	CWP2	CWP2			unknown	cell wall protein	Mannoprotein of the cell wall, member of the PAU1 family
(1,5) Module 6 regs:	Hap1
S/G2	YKL052C	YKL052C	YKL052C			unknown	unknown	Protein of unknown function
S/G2	YOL114C	YOL114C	YOL114C			unknown	similar to human DS-1 protein	Protein with similarity to human DS-1 protein
S/G2	YLR142W	PUT1	PUT1			glutamate biosynthesis	proline oxidase	Proline oxidase, first step in synthesis of glutamate from proline
S/G2	YJR048W	CYC1	CYC1			oxidative phosphorylation	cytochrome-c isoform 1	Cytochrome-c isoform 1, member of the cytochrome bc1 complex, predominant isoform during aerobic growth
S/G2	YKL096W-A	CWP2	CWP2			unknown	cell wall protein	Mannoprotein of the cell wall, member of the PAU1 family
(1,5) Module 7 regs:	Pho4
S/G2	YHR178W	STB5	STB5			transcription	unknown; binds Sin3p	Protein with similarity to transcription factors, has Zn[2]-Cys[6] fungal-type binuclear cluster domain in the N-terminal region
S/G2	YPL133C	YPL133C	YPL133C			unknown	similar to transcription factors, has Zn[2]-Cys[6]	Protein with similarity to transcription factors, has Zn[2]-Cys[6] fungal-type binuclear cluster domain in the N-terminal region
S/G2	YML065W	ORC1	ORC1			DNA replication	origin recognition complex 104 kD subunit	Origin recognition complex, large subunit
S/G2	YOR337W	TEA1	TEA1			transcription	Ty1 enhancer activator	Ty1 enhancer activator of the Gal4p-type family of DNA-binding proteins
S/G2	YCL063W	YCL063W	YCL063W			unknown	similar to plant aminocyclopropane-1-carboxylate	Protein with similarity to plant aminocyclopropane-1-carboxylate synthase
(1,9) Module 8 regs:	Swi4
S/G2	YKL096W	CWP1	CWP1			cell wall protein	beta-1,6-glucan acceptor	Mannoprotein of the cell wall, member of the PAU1 family
S/G2	YIL123W	SIM1	SIM1			cell cycle	unknown	Protein involved in the aging process and in regulation of the cell cycle; has 71% identity to Sun4p over 359 amino acids
S/G2	YEL017W	YEL017W	YEL017W			unknown	unknown	Protein of unknown function
S/G2	YJL158C	CIS3	CIS3			unknown	unknown	cik1 suppressor; Protein with similarity to members of the Pir1p/Hsp150p/Pir3p family
S/G2	YOL114C	YOL114C	YOL114C			unknown	similar to human DS-1 protein	Protein with similarity to human DS-1 protein
S/G2	YPL025C	YPL025C	YPL025C			unknown	unknown	Protein of unknown function
S/G2	YLR056W	ERG3	ERG3			sterol metabolism	C-5 sterol desaturase	C-5 sterol desaturase, an iron non-heme oxygen-requiring enzyme of the ergosterol biosynthesis pathway
S/G2	YDR011W	SNQ2	SNQ2			4-nitroquinoline-N-oxide resistance	putative ATP-dependent permease	Multidrug resistance protein of the ATP-binding cassette (ABC) superfamily
S/G2	YKL096W-A	CWP2	CWP2			unknown	cell wall protein	Mannoprotein of the cell wall, member of the PAU1 family
	Name
	ORF	YPD	SGD			Process	Function	Description
(# of regs, # of targets)
(4,7) Module 1 regs:	Fkh1	Fkh2	Mcm1	Ndd1
G2/M	YIL158W	YIL158W	YIL158W			unknown	similar to Ykr100p	questionable ORF
G2/M	YJR092W	BUD4	BUD4			bud site selection, axial	unknown	required for bud site selection but not for default mating
G2/M	YOR315W	YOR315W	YOR315W			unknown	unknown	novel
G2/M	YLR131C	ACE2	ACE2			transcription	CUP1 regulator	has 37% identity overall to Swi5p
G2/M	YPR119W	CLB2	CLB2			cell cycle	G2/M cyclin	B-type cyclin
G2/M	YGL116W	CDC20	CDC20			mitosis	activator of the anaphase promoting complex	adaptor for APC
G2/M	YNL145W	MFA2	MFA2			mating	a-factor precursor	a-factor
(3,5) Module 2 regs:	Cin5	Nrg1	Yap6
G2/M	YOR315W	YOR315W	YOR315W			unknown	unknown	novel
G2/M	YPR013C	YPR013C	YPR013C			unknown	similar to mouse REX1 encoded transcription factor	Protein with similarity to mouse REX1 encoded transcription factor (SP:P22227)
G2/M	YIL119C	RPI1	RPI1			signaling, Ras pathway	negative regulator of ras-cAMP pathway	Negative regulator of ras-cAMP pathway, downregulates normal but not mutant ras function
G2/M	YKL044W	YKL044W	YKL044W			unknown	unknown	Protein of unknown function
G2/M	YOR049C	YOR049C	YOR049C			unknown	unknown	Protein of unknown function
(3,8) Module 3 regs:	Fkh2	Mcm1	Ndd1
G2/M	YJL051W	YJL051W	YJL051W			unknown	unknown	novel
G2/M	YML052W	SUR7	SUR7			endocytosis (putative)	suppresses rvs167 mutation	Multicopy suppressor of rvs167 mutation
G2/M	YDR146C	SWI5	SWI5			cell cycle	transcription factor, regulates HO	transcription factor for M/G1 regulated genes
G2/M	YLR084C	YLR084C	YLR084C			unknown	unknown	novel
G2/M	YLR190W	YLR190W	YLR190W			unknown	unknown	novel
G2/M	YHR152W	SPO12	SPO12			meiosis	unknown	involved in meiosis, and exit from mitosis
G2/M	YHR151C	YHR151C	YHR151C			unknown	unknown	novel
G2/M	YAR018C	KIN3	KIN3			unknown	protein kinase	similar to Pho85; null has no phenotype
(3,5) Module 4 regs:	Fkh2	Ndd1	Swi6
G2/M	YOR315W	YOR315W	YOR315W			unknown	unknown	novel
G2/M	YPR119W	CLB2	CLB2			cell cycle	G2/M cyclin	B-type cyclin
G2/M	YHR152W	SPO12	SPO12			meiosis	unknown	involved in meiosis, and exit from mitosis
G2/M	YHR151C	YHR151C	YHR151C			unknown	unknown	novel
G2/M	YKR042W	UTH1	UTH1			aging	unknown	Protein involved in the aging process, mutants have longer lifespan and better viability upon starvation
(3,6) Module 5 regs:	Fkh2	Ndd1	Yox1
G2/M	YHR152W	SPO12	SPO12			meiosis	unknown	involved in meiosis, and exit from mitosis
G2/M	YHR151C	YHR151C	YHR151C			unknown	unknown	novel
G2/M	YGR092W	DBF2	DBF2			cell cycle	late mitosis; protein kinase	Serine/threonine protein kinase related to Dbf20p, required for events in anaphase/telophase
G2/M	YKR042W	UTH1	UTH1			aging	unknown	Protein involved in the aging process, mutants have longer lifespan and better viability upon starvation
G2/M	YAR018C	KIN3	KIN3			unknown	protein kinase	similar to Pho85; null has no phenotype
G2/M	YNL145W	MFA2	MFA2			mating	a-factor precursor	a-factor
(2,6) Module 6 regs:	Cin5	Yap6
G2/M	YGR035C	YGR035C	YGR035C			unknown	unknown	Protein of unknown function
G2/M	YML116W	ATR1	ATR1			aminotriazole resistance	transporter (putative)	Aminotriazole and 4-nitroquinoline-1-oxide (4NQO) resistance protein, member of major facilitator superfamily (MFS) multidrug-resistance (MFS-MDR) protein family
G2/M	YDL037C	YDL037C	YDL037C			unknown	similar to glucan 1,4-alpha-glucosidase	Protein with similarity to glucan 1,4-alpha-glucosidase
G2/M	YLR413W	YLR413W	YLR413W			unknown	unknown	Protein of unknown function
G2/M	YNL145W	MFA2	MFA2			mating	a-factor precursor	a-factor
G2/M	YDR077W	SED1	SED1			unknown	putative cell surface glycoprotein	Abundant cell surface glycoprotein, overexpression suppresses growth defect of erd2
(2,11) Module 7 regs:	Fkh2	Ndd1
G2/M	YGL021W	ALK1	ALK1			DNA repair (putative)	DNA damage-responsive protein	DNA damage responsive protein; induced by mating pheromones
G2/M	YBR138C	HDR1	HDR1			meiosis	unknown	Protein involved in meiotic segregation
G2/M	YPR149W	NCE102	NCE102			secretion, non-classical	unknown	negative regulator of CTS1 expression
G2/M	YBR139W	YBR139W	YBR139W			unknown	similar to serine-type carboxypeptidases	Protein with similarity to serine-type carboxypeptidases
G2/M	YGL008C	PMA1	PMA1			H+ homeostasis	plasma membrane H+-ATPase	see PMA2
G2/M	YBR038W	CHS2	CHS2			cell wall biogenesis	chitin synthase II	Chitin synthase II
G2/M	YCR024C-A	PMP1	PMP1			H+ homeostasis	regulates plasma membrane H+-ATPase	Plasma membrane proteolipid, associated with Pma1p and affects plasma membrane H-ATPase activity
G2/M	YNL058C	YNL058C	YNL058C			unknown	unknown	has similarity to Yil117p
G2/M	YDR033W	YDR033W	YDR033W			unknown	similar to Yro2p	High similarity to YRO2 (see above)
G2/M	YBR092C	PHO3	PHO3			thiamine uptake	acid phosphatase, constitutive	acid phosphatase
G2/M	YGR230W	YGR230W	YGR230W			unknown	similar to Spo12p	Protein with similarity to Spo12p
(2,5) Module 8 regs:	Swi4	Swi6
G2/M	YOR315W	YOR315W	YOR315W			unknown	unknown	novel
G2/M	YGR279C	YGR279C	YGR279C			unknown	unknown	Protein of unknown function
G2/M	YIL056W	YIL056W	YIL056W			unknown	unknown	Protein of unknown function
G2/M	YPR119W	CLB2	CLB2			cell cycle	G2/M cyclin	B-type cyclin
G2/M	YKR042W	UTH1	UTH1			aging	unknown	Protein involved in the aging process, mutants have longer lifespan and better viability upon starvation
(1,9) Module 9 regs:	Abf1
G2/M	YNL037C	IDH1	IDH1			TCA cycle	isocitrate dehydrogenase	Isocitrate dehydrogenase (NAD+) subunit 1, mitochondrial, required for oxidative function of the tricarboxylic acid cycle
G2/M	YHL028W	WSC4	WSC4			cell wall integrity and stress response	unknown	cell Wall integrity and Stress response Component; has similarity to Slg1p, Wsc2p, and Wsc3p
G2/M	YGR240C	PFK1	PFK1			glycolysis	phosphofructokinase	Phosphofructokinase alpha subunit, part of a complex with Pfk2p which carries out a key regulatory step in glycolysis
G2/M	YPR128C	YPR128C	YPR128C			unknown	similar to ADP/ATP carrier proteins	Protein with similarity to ADP/ATP carrier proteins and members of the mitochondrial carrier family (MCF)
G2/M	YKL172W	YKL172W	EBP2			unknown	unknown; EBNA1-binding protein homolog	Protein of unknown function
G2/M	YPL242C	IQG1	IQG1			cytoskeleton	IQGAP homolog	required for cell division, but not for the progression of the budding or the nuclear cycle
G2/M	YLR095C	YLR095C	YLR095C			unknown	unknown	Protein of unknown function
G2/M	YPL036W	PMA2	PMA2			H+ homeostasis	plasma membrane H+-ATPase	H+-transporting P-type ATPase of the plasma membrane; almost identical to PMA1
G2/M	YNL057W	YNL057W	YNL057W			unknown	unknown	novel; questionable ORF
(1,5) Module 10 regs:	Ace2
G2/M	YOR315W	YOR315W	YOR315W			unknown	unknown	novel
G2/M	YHL028W	WSC4	WSC4			cell wall integrity and stress response	unknown	cell Wall integrity and Stress response Component; has similarity to Slg1p, Wsc2p, and Wsc3p
G2/M	YGL008C	PMA1	PMA1			H+ homeostasis	plasma membrane H+-ATPase	see PMA2
G2/M	YKR042W	UTH1	UTH1			aging	unknown	Protein involved in the aging process, mutants have longer lifespan and better viability upon starvation
G2/M	YBL023C	MCM2	MCM2			DNA replication	MCM initiator complex	Member of the MCM/P1 family that acts as a complex at ARS's to initiate replication
(1,7) Module 11 regs:	Cin5
G2/M	YPR014C	YPR014C	YPR014C			unknown	unknown	Protein of unknown function
G2/M	YJR003C	YJR003C	YJR003C			unknown	similar to human collagen alpha 3 (VI) chain	Protein with weak similarity to human collagen alpha 3 (VI) chain precursor
G2/M	YGL209W	MIG2	MIG2			glucose repression	transcriptional repressor	Zinc-finger protein involved in glucose repression of SUC2
G2/M	YLR034C	YLR034C	YLR034C			unknown	unknown	Protein with similarity to Smf2p
G2/M	YBL030C	PET9	PET9			transport	mitochondrial ADP/ATP translocator	ADP/ATP carrier protein of the mitochondrial carrier (MCF) family
G2/M	YML119W	YML119W	YML119W			unknown	unknown	low similarity to MSS1, a protein involved in starch metabolism
G2/M	YBR054W	YRO2	YRO2			unknown	putative heat shock protein	Protein with similarity to heat shock protein YDR033w and Hsp30p, has 7 potential transmembrane domains
(1,6) Module 12 regs:	Fkh1
G2/M	YLR353W	BUD8	BUD8			bud site selection, bipolar	unknown	Protein required for bipolar budding, has an RNA recognition (RRM) domain
G2/M	YBR138C	HDR1	HDR1			meiosis	unknown	Protein involved in meiotic segregation
G2/M	YBR139W	YBR139W	YBR139W			unknown	similar to serine-type carboxypeptidases	Protein with similarity to serine-type carboxypeptidases
G2/M	YML064C	TEM1	TEM1			cell cycle	GTP-binding protein, RAS superfamily	GTP-binding protein of the ras superfamily involved in termination of M-phase
G2/M	YGR092W	DBF2	DBF2			cell cycle	late mitosis; protein kinase	Serine/threonine protein kinase related to Dbf20p, required for events in anaphase/telophase
G2/M	YAR071W	PHO11	PHO11			phosphate metabolism	secreted acid phosphatase	acid phosphatase
(1,5) Module 13 regs:	Fkh2
G2/M	YNL172W	APC1	APC1			mitosis	anaphase-promoting complex subunit	Component of the anaphase-promoting complex (APC), required for Clb2p degradation and for the metaphase-anaphase transition
G2/M	YMR145C	YMR145C	YMR145C			unknown	similar to rotenone-insensitive NADH-ubiquinone	Protein with similarity to rotenone-insensitive NADH-ubiquinone oxidoreductase Ndi1p; has 44% identity with Ndi1p over 469 amino acids; even stronger homology to YDL085w
G2/M	YLR438W	CAR2	CAR2			arginine metabolism	ornithine aminotransferase	Ornithine aminotransferase (ornithine--oxo-acid aminotransferase)
G2/M	YML116W	ATR1	ATR1			aminotriazole resistance	transporter (putative)	Aminotriazole and 4-nitroquinoline-1-oxide (4NQO) resistance protein, member of major facilitator superfamily (MFS) multidrug-resistance (MFS-MDR) protein family
G2/M	YML064C	TEM1	TEM1			cell cycle	GTP-binding protein, RAS superfamily	GTP-binding protein of the ras superfamily involved in termination of M-phase
(1,11) Module 14 regs:	Hap1
G2/M	YKR046C	YKR046C	YKR046C			unknown	unknown	Protein of unknown function
G2/M	YMR015C	ERG5	ERG5			sterol metabolism	C-22 sterol desaturase	Cytochrome P450 (C-22 sterol desaturase)
G2/M	YGR035C	YGR035C	YGR035C			unknown	unknown	Protein of unknown function
G2/M	YMR145C	YMR145C	YMR145C			unknown	similar to rotenone-insensitive NADH-ubiquinone	Protein with similarity to rotenone-insensitive NADH-ubiquinone oxidoreductase Ndi1p; has 44% identity with Ndi1p over 469 amino acids; even stronger homology to YDL085w
G2/M	YMR202W	ERG2	ERG2			sterol metabolism	C-8 sterol isomerase	Sterol C8-C7 isomerase (C-8 sterol isomerase), enzyme of the ergosterol biosynthesis pathway
G2/M	YLR214W	FRE1	FRE1			iron homeostasis	ferric (and cupric) reductase	Ferric and cupric reductase, acts on ferric iron chelates external to the cell
G2/M	YNL111C	CYB5	CYB5			lipid metabolism	cytochrome b5	Cytochrome b5
G2/M	YGR176W	YGR176W	YGR176W			unknown	unknown	novel; questionable ORF
G2/M	YEL025C	YEL025C	YEL025C			unknown	unknown	Protein of unknown function
G2/M	YER145C	YER145C	FTR1			transport	iron permease	Iron permease that mediates high-affinity iron uptake
G2/M	YKR042W	UTH1	UTH1			aging	unknown	Protein involved in the aging process, mutants have longer lifespan and better viability upon starvation
(1,5) Module 15 regs:	Ixr1
G2/M	YOR315W	YOR315W	YOR315W			unknown	unknown	novel
G2/M	YOR025W	HST3	HST3			silencing	unknown	has 54% identity to Sir2p over 37 amino acids; null mutant has silencing defect
G2/M	YIL119C	RPI1	RPI1			signaling, Ras pathway	negative regulator of ras-cAMP pathway	Negative regulator of ras-cAMP pathway, downregulates normal but not mutant ras function
G2/M	YOR023C	YOR023C	YOR023C			unknown	unknown	Protein of unknown function
G2/M	YKL044W	YKL044W	YKL044W			unknown	unknown	Protein of unknown function
(1,5) Module 16 regs:	Ndd1
G2/M	YHL028W	WSC4	WSC4			cell wall integrity and stress response	unknown	cell Wall integrity and Stress response Component; has similarity to Slg1p, Wsc2p, and Wsc3p
G2/M	YMR001C	CDC5	CDC5			cell cycle	G2/M protein kinase	Serine/threonine protein kinase of the polo family of protein kinases, required for exit from mitosis and may be involved in operation of the mitotic spindle
G2/M	YGR143W	SKN1	SKN1			cell wall biogenesis	(1->6)-beta-glucan synthase subunit	Glucan synthase subunit involved in synthesis of beta-1,6-glucan
G2/M	YNL056W	YNL056W	YNL056W			unknown	unknown	Protein of unknown function
G2/M	YML050W	YML050W	YML050W			unknown	similar to potato sucrose cleavage protein	Protein with weak similarity to potato sucrose cleavage protein
(1,5) Module 17 regs:	Phd1
G2/M	YMR015C	ERG5	ERG5			sterol metabolism	C-22 sterol desaturase	Cytochrome P450 (C-22 sterol desaturase)
G2/M	YGR279C	YGR279C	YGR279C			unknown	unknown	Protein of unknown function
G2/M	YPL265W	DIP5	DIP5			transport	dicarboxylic amino acid permease	Dicarboxylic amino acid permease
G2/M	YPR013C	YPR013C	YPR013C			unknown	similar to mouse REX1 encoded transcription factor	Protein with similarity to mouse REX1 encoded transcription factor (SP:P22227)
G2/M	YBL030C	PET9	PET9			transport	mitochondrial ADP/ATP translocator	ADP/ATP carrier protein of the mitochondrial carrier (MCF) family
(1,7) Module 18 regs:	Reb1
G2/M	YML120C	NDI1	NDI1			oxidative phosphorylation	NADH-ubiquinone-6 oxidoreductase	NADH-ubiquinone oxidoreductase (rotenone insensitive)
G2/M	YNL171C	YNL171C	YNL171C			unknown	unknown	Protein of unknown function, questionable ORF
G2/M	YMR189W	GSD2	GCV2			amino acid metabolism	glycine decarboxylase P subunit	Glycine decarboxylase, pyridoxal phosphate containing subunit (glycine decarboxylase P subunit)
G2/M	YMR001C	CDC5	CDC5			cell cycle	G2/M protein kinase	Serine/threonine protein kinase of the polo family of protein kinases, required for exit from mitosis and may be involved in operation of the mitotic spindle
G2/M	YPR119W	CLB2	CLB2			cell cycle	G2/M cyclin	B-type cyclin
G2/M	YNL111C	CYB5	CYB5			lipid metabolism	cytochrome b5	Cytochrome b5
G2/M	YML119W	YML119W	YML119W			unknown	unknown	low similarity to MSS1, a protein involved in starch metabolism
(1,8) Module 19 regs:	Sut1
G2/M	YOR153W	PDR5	PDR5			drug resistance	transporter	Multidrug resistance protein of the ATP-binding cassette (ABC) superfamily, probable drug-efflux pump
G2/M	YIL122W	YIL122W	YIL122W			unknown	unknown	Protein of unknown function
G2/M	YML116W	ATR1	ATR1			aminotriazole resistance	transporter (putative)	Aminotriazole and 4-nitroquinoline-1-oxide (4NQO) resistance protein, member of major facilitator superfamily (MFS) multidrug-resistance (MFS-MDR) protein family
G2/M	YIL119C	RPI1	RPI1			signaling, Ras pathway	negative regulator of ras-cAMP pathway	Negative regulator of ras-cAMP pathway, downregulates normal but not mutant ras function
G2/M	YGL162W	SUT1	SUT1			transport	hypoxic gene family (sterol uptake)	Protein involved in sterol uptake
G2/M	YBR069C	VAP1	VAP1			transport	amino acid permease	Amino acid permease for valine, leucine, isoleucine, tyrosine, and tryptophan
G2/M	YOR049C	YOR049C	YOR049C			unknown	unknown	Protein of unknown function
G2/M	YER145C	YER145C	FTR1			transport	iron permease	Iron permease that mediates high-affinity iron uptake
(1,5) Module 20 regs:	Swi4
G2/M	YHR205W	SCH9	SCH9			signaling	protein kinase	Serine/threonine protein kinase that is activated by cAMP
G2/M	YPR013C	YPR013C	YPR013C			unknown	similar to mouse REX1 encoded transcription factor	Protein with similarity to mouse REX1 encoded transcription factor (SP:P22227)
G2/M	YLR084C	YLR084C	YLR084C			unknown	unknown	novel
G2/M	YER145C	YER145C	FTR1			transport	iron permease	Iron permease that mediates high-affinity iron uptake
G2/M	YBL023C	MCM2	MCM2			DNA replication	MCM initiator complex	Member of the MCM/P1 family that acts as a complex at ARS's to initiate replication
(1,5) Module 21 regs:	Ume6
G2/M	YHR137W	ARO9	ARO9			aromatic amino acod metabolism	aromatic amino acid aminotransferase II	Aromatic amino acid aminotransferase II
G2/M	YJL051W	YJL051W	YJL051W			unknown	unknown	novel
G2/M	YLR438W	CAR2	CAR2			arginine metabolism	ornithine aminotransferase	Ornithine aminotransferase (ornithine--oxo-acid aminotransferase)
G2/M	YLR095C	YLR095C	YLR095C			unknown	unknown	Protein of unknown function
G2/M	YEL025C	YEL025C	YEL025C			unknown	unknown	Protein of unknown function
(1,5) Module 22 regs:	Yox1
G2/M	YOR058C	ASE1	ASE1			mitosis	spindle midzone component	Microtubule-associated protein localized to the spindle midzone, required for anaphase spindle elongation
G2/M	YLR254C	YLR254C	YLR254C			unknown	unknown	novel
G2/M	YDR190C	YDR190C	YDR190C			unknown	unknown	Protein of unknown function, has an ATP/GTP binding motif
G2/M	YBR202W	CDC47	CDC47			DNA replication	MCM initiator complex	MCM7; MCM proteins are components of the prereplication complex because association of MCM proteins with replication origins requires both Orc1p and Cdc6 function
G2/M	YDR077W	SED1	SED1			unknown	putative cell surface glycoprotein	Abundant cell surface glycoprotein, overexpression suppresses growth defect of erd2

## Sheet: 336 distinct genes
MOFA identified 87 TRMs which contain 336 distinct genes
139 (colored red) of these 336 distinct genes are known to be involved in the cell cycle according to MIPS functional categorization (Mewes et al., 2002) or traditional methods (Spellman et al., 1998 and refereces therein).
ACE2
AGA1
ALK1
APC1
ARP7
ASE1
ASF1
ASH1
BBP1
BUB1
CBF2
CDC20
CDC21
CDC45
CDC46
CDC47
CDC5
CDC6
CHS1
CHS2
CIK1
CLB2
CLB4
CLB5
CLB6
CLN1
CLN2
CTF18
CTS1
CWP1
CWP2
DBF2
DUN1
EGT2
ELM1
FKS1
FUS1
GAS1
GIC2
GIN4
HCM1
HDR1
HHF1
HHF2
HHO1
HHT1
HHT2
HO
HOS3
HST3
HST4
HTA1
HTA2
HTB1
HTB2
IQG1
IRR1
KAR4
KIN3
KIP2
KRE6
MCD1
MCM2
MCM3
MFA2
MNN1
MSH6
NAM8
NUM1
OPY2
ORC1
PCL1
PCL2
PCL9
PDS1
PDS5
POL2
PSA1
PST1
QRI2
RAD27
RAD51
RFA1
RFA2
RLF2
RNR1
RNR3
SCH9
SED1
SIC1
SIM1
SKT5
SMC3
SPO12
SPO16
SST2
SWE1
SWI4
SWI5
TEC1
TEM1
TID3
TOF1
TUB2
UTH1
WTM1
YBL113C
YBR158W
YCL024W
YCL061C
YDL117W
YDR033W
YDR130C
YDR190C
YDR451C
YDR545W
YEL077C
YER190W
YGL028C
YGR230W
YHR143W
YIL122W
YIL135C
YIL177C
YIR010W
YJL225C
YKL052C
YKR046C
YLR095C
YLR466W
YLR467W
YML133C
YNL078W
YNL339C
YOR023C
YOR372C
YOX1
YPL283C
YRO2
AFR1
AGA2
ARO9
ATR1
AUR1
BAT2
BUD4
BUD8
BUD9
CAR2
CIS3
CSI2
CYB5
CYC1
DIP5
EBP2
ECM17
ECM25
ELO1
ERG2
ERG3
ERG5
ERP3
ERV25
EXG1
FAA1
FAA3
FAA4
FAS1
FIR1
FRE1
FTR1
GCN1
GCV2
GIC1
GPA1
GPH1
HSP150
HXT1
HXT10
HXT2
IDH1
JEM1
KEL2
LAP4
MDJ2
MF(ALPHA)2
MIG2
MSB2
NCE102
NDI1
OCH1
OLE1
PDR16
PDR5
PET9
PFK1
PHO11
PHO3
PIG1
PIR1
PIR3
PMA1
PMA2
PMP1
PMT5
PRY2
PRY3
PSD1
PUT1
ROD1
RPI1
RSR1
SAM1
SEC28
SEN34
SKN1
SNO3
SNQ2
SPT21
SRL1
SRO4
SSO1
SSO2
SSU81
STB5
SUR7
SUT1
SVL3
SVS1
TEA1
TEL2
TPM2
TSL1
UFE1
UGX2
UTR2
VAP1
WSC4
YAL053W
YBL111C
YBL112C
YBR007C
YBR070C
YBR071W
YBR089W
YBR139W
YBR157C
YBR161W
YCL063W
YDL010W
YDL037C
YDL096C
YDR501W
YEL017W
YEL025C
YEL075C
YEL076C
YEL076C-A
YER124C
YER189W
YFL064C
YFL065C
YGR035C
YGR086C
YGR151C
YGR153W
YGR176W
YGR189C
YGR221C
YGR279C
YGR296W
YHB1
YHL049C
YHR149C
YHR151C
YIL056W
YIL141W
YIL158W
YJL051W
YJR003C
YJR030C
YJR054W
YKL008C
YKL044W
YKL069W
YKR103W
YLR013W
YLR034C
YLR084C
YLR190W
YLR194C
YLR209C
YLR254C
YLR380W
YLR413W
YLR437C
YLR462W
YLR463C
YLR464W
YLR465C
YML050W
YML119W
YML125C
YMR144W
YMR145C
YMR215W
YMR305C
YNL056W
YNL057W
YNL058C
YNL171C
YNL176C
YNL300W
YNL326C
YOL019W
YOL030W
YOL114C
YOR049C
YOR066W
YOR248W
YOR264W
YOR315W
YOR342C
YPL025C
YPL133C
YPL141C
YPL158C
YPL267W
YPR013C
YPR014C
YPR076W
YPR1
YPR128C
YPR202W
YPR203W
YPS4

## Sheet: 83 modules
83 of the 87 TRMs contain genes that are known to be involved in the cell cycle. The four modules that don't include known cell cycle genes are colored pink.
Genes are bold faced if they are known to be involved in the cell cycle process according to MIPS functional categorization (Mewes et al., 2002) or traditional methods (Spellman et al., 1998 and references therein).
	Name
	ORF	YPD	SGD
(# of regs, # of targets)
(5,5) Module 1 regs:	Dat1	Gat3	Msn4	Pdr1	Yap5
M/G1	YDR545W	YDR545W	YDR545W
M/G1	YPL283C	YPL283C	YPL283C
M/G1	YLR465C	YLR465C	YLR465C
M/G1	YLR463C	YLR463C	YLR463C
M/G1	YLR466W	YLR466W	YLR466W
(2,6) Module 2 regs:	Ace2	Swi5
M/G1	YNL078W	YNL078W	YNL078W
M/G1	YJL159W	HSP150	HSP150
M/G1	YIL009W	FAA3	FAA3
M/G1	YNL327W	EGT2	EGT2
M/G1	YBR158W	YBR158W	YBR158W
M/G1	YNL328C	MDJ2	MDJ2
(2,5) Module 3 regs:	Dig1	Ste12
M/G1	YHR005C	GPA1	GPA1
M/G1	YBR083W	TEC1	TEC1
M/G1	YLR452C	SST2	SST2
M/G1	YCL055W	KAR4	KAR4
M/G1	YCL027W	FUS1	FUS1
(2,5) Module 4 regs:	Swi4	Swi6
M/G1	YJL194W	CDC6	CDC6
M/G1	YEL040W	UTR2	UTR2
M/G1	YJL196C	ELO1	ELO1
M/G1	YNR044W	AGA1	AGA1
M/G1	YER111C	SWI4	SWI4
(1,8) Module 5 regs:	Cin5
M/G1	YMR246W	FAA4	FAA4
M/G1	YBR157C	YBR157C	YBR157C
M/G1	YEL040W	UTR2	UTR2
M/G1	YOR317W	FAA1	FAA1
M/G1	YOR230W	WTM1	WTM1
M/G1	YDL169C	UGX2	UGX2
M/G1	YBL061C	SKT5	SKT5
M/G1	YKL182W	FAS1	FAS1
(1,9) Module 6 regs:	Hap1
M/G1	YDR545W	YDR545W	YDR545W
M/G1	YBR083W	TEC1	TEC1
M/G1	YGL055W	OLE1	OLE1
M/G1	YOR317W	FAA1	FAA1
M/G1	YOR018W	ROD1	ROD1
M/G1	YGR234W	YHB1	YHB1
M/G1	YLR465C	YLR465C	YLR465C
M/G1	YLR463C	YLR463C	YLR463C
M/G1	YKL182W	FAS1	FAS1
(1,5) Module 7 regs:	Mbp1
M/G1	YJL194W	CDC6	CDC6
M/G1	YNL078W	YNL078W	YNL078W
M/G1	YFL011W	HXT10	HXT10
M/G1	YJL196C	ELO1	ELO1
M/G1	YER111C	SWI4	SWI4
(1,7) Module 8 regs:	Mcm1
M/G1	YOR066W	YOR066W	YOR066W
M/G1	YLR274W	CDC46	CDC46
M/G1	YEL040W	UTR2	UTR2
M/G1	YJL159W	HSP150	HSP150
M/G1	YGL032C	AGA2	AGA2
M/G1	YLR273C	PIG1	PIG1
M/G1	YER111C	SWI4	SWI4
(1,5) Module 9 regs:	Rap1
M/G1	YOR342C	YOR342C	YOR342C
M/G1	YDR545W	YDR545W	YDR545W
M/G1	YOR317W	FAA1	FAA1
M/G1	YLR465C	YLR465C	YLR465C
M/G1	YLR463C	YLR463C	YLR463C
(1,7) Module 10 regs:	Rlm1
M/G1	YKR103W	YKR103W	YKR103W
M/G1	YEL040W	UTR2	UTR2
M/G1	YJL159W	HSP150	HSP150
M/G1	YDR085C	AFR1	AFR1
M/G1	YBR158W	YBR158W	YBR158W
M/G1	YLR465C	YLR465C	YLR465C
M/G1	YLR463C	YLR463C	YLR463C
(1,8) Module 11 regs:	Smp1
M/G1	YKL185W	ASH1	ASH1
M/G1	YEL040W	UTR2	UTR2
M/G1	YDR545W	YDR545W	YDR545W
M/G1	YKL163W	PIR3	PIR3
M/G1	YFL065C	YFL065C	YFL065C
M/G1	YKL164C	PIR1	PIR1
M/G1	YLR465C	YLR465C	YLR465C
M/G1	YLR463C	YLR463C	YLR463C
(1,5) Module 12 regs:	Sut1
M/G1	YEL040W	UTR2	UTR2
M/G1	YGL055W	OLE1	OLE1
M/G1	YMR011W	HXT2	HXT2
M/G1	YJL196C	ELO1	ELO1
M/G1	YHR094C	HXT1	HXT1
(1,18) Module 13 regs:	Swi5
M/G1	YDL179W	PCL9	PCL9
M/G1	YNL192W	CHS1	CHS1
M/G1	YOR264W	YOR264W	YOR264W
M/G1	YDL117W	YDL117W	YDL117W
M/G1	YDR055W	YDR055W	PST1
M/G1	YLR013W	YLR013W	YLR013W
M/G1	YKL185W	ASH1	ASH1
M/G1	YPL158C	YPL158C	YPL158C
M/G1	YKL163W	PIR3	PIR3
M/G1	YFL065C	YFL065C	YFL065C
M/G1	YKL164C	PIR1	PIR1
M/G1	YLR079W	SIC1	SIC1
M/G1	YGR086C	YGR086C	YGR086C
M/G1	YGR234W	YHB1	YHB1
M/G1	YPL283C	YPL283C	YPL283C
M/G1	YLR194C	YLR194C	YLR194C
M/G1	YNL326C	YNL326C	YNL326C
M/G1	YJL225C	YJL225C	YJL225C
(1,5) Module 14 regs:	Tec1
M/G1	YHR005C	GPA1	GPA1
M/G1	YBR083W	TEC1	TEC1
M/G1	YLR465C	YLR465C	YLR465C
M/G1	YLR463C	YLR463C	YLR463C
M/G1	YCL027W	FUS1	FUS1
(1,5) Module 15 regs:	Yox1
M/G1	YOR066W	YOR066W	YOR066W
M/G1	YEL032W	MCM3	MCM3
M/G1	YLR274W	CDC46	CDC46
M/G1	YDR191W	HST4	HST4
M/G1	YLR273C	PIG1	PIG1
	Name
	ORF	YPD	SGD
(# of regs, # of targets)
(5,5) Module 1 regs:	Dat1	Gat3	Msn4	Pdr1
G1	YLR467W	YLR467W	YLR467W
G1	YLR464W	YLR464W	YLR464W
G1	YPR203W	YPR203W	YPR203W
G1	YGR296W	YGR296W	YGR296W
G1	YPR202W	YPR202W	YPR202W
(5,5) Module 2 regs:	Mbp1	Ndd1	Stb1	Swi4
G1	YGR109C	CLB6	CLB6
G1	YCR065W	HCM1	HCM1
G1	YMR199W	CLN1	CLN1
G1	YOR248W	YOR248W	YOR248W
G1	YOR247W	YOR247W	SRL1
(4,5) Module 3 regs:	Fkh1	Fkh2	Mbp1	Swi6
G1	YER070W	RNR1	RNR1
G1	YMR076C		PDS5
G1	YDL018C	YDL018C	ERP3
G1	YER095W	RAD51	RAD51
G1	YLR300W	EXG1	EXG1
(4,5) Module 4 regs:	Fkh2	Stb1	Swi4	Swi6
G1	YMR199W	CLN1	CLN1
G1	YDR501W	YDR501W	YDR501W
G1	YOR248W	YOR248W	YOR248W
G1	YOR247W	YOR247W	SRL1
G1	YOR372C	YOR372C	YOR372C
(4,5) Module 5 regs:	Gat3	Hap4	Pdr1	Yap5
G1	YLR467W	YLR467W	YLR467W
G1	YHL049C	YHL049C	YHL049C
G1	YNL339C	YNL339C	YNL339C
G1	YGR296W	YGR296W	YGR296W
G1	YPR202W	YPR202W	YPR202W
(4,5) Module 6 regs:	Mbp1	Stb1	Swi4	Swi6
G1	YHR149C	YHR149C	YHR149C
G1	YMR179W	SPT21	SPT21
G1	YGR221C	YGR221C	YGR221C
G1	YNL289W	PCL1	PCL1
G1	YDR501W	YDR501W	YDR501W
(3,5) Module 7 regs:	Dat1	Hap1	Yap5
G1	YLR467W	YLR467W	YLR467W
G1	YER189W	YER189W	YER189W
G1	YNL339C	YNL339C	YNL339C
G1	YER190W	YER190W	YER190W
G1	YGR296W	YGR296W	YGR296W
(3,5) Module 8 regs:	Fkh1	Swi4	Swi6
G1	YML100W	TSL1	TSL1
G1	YGR041W	BUD9	BUD9
G1	YER070W	RNR1	RNR1
G1	YKR013W	PRY2	PRY2
G1	YLR300W	EXG1	EXG1
(3,6) Module 9 regs:	Fkh2	Mbp1	Swi4
G1	YER070W	RNR1	RNR1
G1	YMR199W	CLN1	CLN1
G1	YDR501W	YDR501W	YDR501W
G1	YOR248W	YOR248W	YOR248W
G1	YOR247W	YOR247W	SRL1
G1	YLR300W	EXG1	EXG1
(3,6) Module 10 regs:	Fkh2	Mbp1	Swi6
G1	YLR103C	CDC45	CDC45
G1	YMR199W	CLN1	CLN1
G1	YDR501W	YDR501W	YDR501W
G1	YOR248W	YOR248W	YOR248W
G1	YOR247W	YOR247W	SRL1
G1	YDR113C	PDS1	PDS1
(3,5) Module 11 regs:	Gat3	Pdr1	Yap5
G1	YBL111C	YBL111C	YBL111C
G1	YBL113C	YBL113C	YBL113C
G1	YBL112C		YBL112C
G1	YLR462W	YLR462W	YLR462W
G1	YML133C	YML133C	YML133C
(3,5) Module 12 regs:	Gat3	Rap1	Yap5
G1	YLR467W	YLR467W	YLR467W
G1	YEL076C	YEL076C	YEL076C
G1	YEL075C	YEL075C	YEL075C
G1	YNL339C	YNL339C	YNL339C
G1	YEL076C-A	YEL076CA	YEL076C-A
(3,11) Module 13 regs:	Mbp1	Swi4	Swi6
G1	YML100W	TSL1	TSL1
G1	YDR507C	GIN4	GIN4
G1	YER070W	RNR1	RNR1
G1	YPR120C	CLB5	CLB5
G1	YDL227C	HO	HO
G1	YDL003W	MCD1	MCD1
G1	YGR189C	YGR189C	YGR189C
G1	YML027W	YOX1	YOX1
G1	YJL187C	SWE1	SWE1
G1	YMR305C	YMR305C	YMR305C
G1	YLR300W	EXG1	EXG1
(3,7) Module 14 regs:	Ste12	Swi4	Swi6
G1	YDR309C	GIC2	GIC2
G1	YDL127W	PCL2	PCL2
G1	YGR189C	YGR189C	YGR189C
G1	YMR199W	CLN1	CLN1
G1	YGR014W	MSB2	MSB2
G1	YOR248W	YOR248W	YOR248W
G1	YOR247W	YOR247W	SRL1
(2,5) Module 15 regs:	Ace2	Fkh1
G1	YML100W	TSL1	TSL1
G1	YGL028C	YGL028C	YGL028C
G1	YGR041W	BUD9	BUD9
G1	YER124C	YER124C	YER124C
G1	YHR143W	RPC10	YHR143W
(2,7) Module 16 regs:	Ace2	Swi5
G1	YER189W	YER189W	YER189W
G1	YDL127W	PCL2	PCL2
G1	YGL028C	YGL028C	YGL028C
G1	YER190W	YER190W	YER190W
G1	YGR041W	BUD9	BUD9
G1	YJL078C	PRY3	PRY3
G1	YLR286C	CTS1	CTS1
(2,5) Module 17 regs:	Fkh2	Ndd1
G1	YER190W	YER190W	YER190W
G1	YMR199W	CLN1	CLN1
G1	YOR248W	YOR248W	YOR248W
G1	YOR247W	YOR247W	SRL1
G1	YLR300W	EXG1	EXG1
(2,6) Module 18 regs:	Gal4	Yap5
G1	YER189W	YER189W	YER189W
G1	YBL111C	YBL111C	YBL111C
G1	YBL113C	YBL113C	YBL113C
G1	YBL112C		YBL112C
G1	YER190W	YER190W	YER190W
G1	YGR296W	YGR296W	YGR296W
(2,8) Module 19 regs:	Mbp1	Swi6
G1	YKL113C	RAD27	RAD27
G1	YNL273W	TOF1	TOF1
G1	YOR074C	CDC21	CDC21
G1	YIL026C	IRR1	IRR1
G1	YJL115W	ASF1	ASF1
G1	YOR075W	UFE1	UFE1
G1	YDL101C	DUN1	DUN1
G1	YPR075C	OPY2	OPY2
(2,5) Module 20 regs:	Rlm1	Swi6
G1	YDR309C	GIC2	GIC2
G1	YGR189C	YGR189C	YGR189C
G1	YER001W	MNN1	MNN1
G1	YLR300W	EXG1	EXG1
G1	YLR342W	GLS1	FKS1
(2,5) Module 21 regs:	Swi4	Swi5
G1	YDL127W	PCL2	PCL2
G1	YGR041W	BUD9	BUD9
G1	YBR071W	YBR071W	YBR071W
G1	YBR070C	SAT2	YBR070C
G1	YGR189C	YGR189C	YGR189C
(2,9) Module 22 regs:	Swi4	Swi6
G1	YGL038C	OCH1	OCH1
G1	YJR054W	YJR054W	YJR054W
G1	YNL231C	YNL231C	PDR16
G1	YPL163C	SVS1	SVS1
G1	YNL300W	YNL300W	YNL300W
G1	YJR148W	BAT2	BAT2
G1	YER001W	MNN1	MNN1
G1	YMR307W	GAS1	GAS1
G1	YDL055C	PSA1	PSA1
(1,10) Module 23 regs:	Abf1
G1	YPR203W	YPR203W	YPR203W
G1	YPR202W	YPR202W	YPR202W
G1	YPL232W	SSO1	SSO1
G1	YPR018W	RLF2	RLF2
G1	YDL105W	QRI2	QRI2
G1	YDL010W	YDL010W	YDL010W
G1	YNL312W	RFA2	RFA2
G1	YIL026C	IRR1	IRR1
G1	YGL195W	GCN1	GCN1
G1	YAL053W	YAL053W	YAL053W
(1,7) Module 24 regs:	Cin5
G1	YBR071W	YBR071W	YBR071W
G1	YCL024W	YCL024W	YCL024W
G1	YGR238C	KEL2	KEL2
G1	YBR070C	SAT2	YBR070C
G1	YKL103C	LAP4	LAP4
G1	YLR121C	YPS4	YPS4
G1	YBR007C	YBR007C	YBR007C
(1,5) Module 25 regs:	Cst6
G1	YER189W	YER189W	YER189W
G1	YER190W	YER190W	YER190W
G1	YBR089W	YBR089W	YBR089W
G1	YDL093W	PMT5	PMT5
G1	YDL096C	YDL096C	YDL096C
(1,5) Module 26 regs:	Fkh1
G1	YMR078C	CTF18	CTF18
G1	YIL076W	SEC28	SEC28
G1	YGR188C	BUB1	BUB1
G1	YPR075C	OPY2	OPY2
G1	YPL032C	SVL3	SVL3
(1,13) Module 27 regs:	Mbp1
G1		YEL077C	YEL077C
G1	YBR071W	YBR071W	YBR071W
G1	YJR030C	YJR030C	YJR030C
G1	YAR008W	SEN34	SEN34
G1	YJL073W	JEM1	JEM1
G1	YJL074C	SMC3	SMC3
G1	YDR097C	MSH6	MSH6
G1	YBR070C	SAT2	YBR070C
G1	YCL061C	YCL061C	YCL061C
G1	YAR007C	RFA1	RFA1
G1	YER124C	YER124C	YER124C
G1	YHR143W	RPC10	YHR143W
G1	YGR188C	BUB1	BUB1
(1,5) Module 28 regs:	Msn4
G1	YER189W	YER189W	YER189W
G1		YEL077C	YEL077C
G1	YLR462W	YLR462W	YLR462W
G1	YER190W	YER190W	YER190W
G1	YIL177C	YIL177C	YIL177C
(1,5) Module 29 regs:	Ndd1
G1	YER189W	YER189W	YER189W
G1		YEL077C	YEL077C
G1	YML100W	TSL1	TSL1
G1	YPR160W	GPH1	GPH1
G1	YLR380W	YLR380W	YLR380W
(1,8) Module 30 regs:	Reb1
G1	YGL089C	mf(alpha)2	MF(ALPHA)2
G1	YER070W	RNR1	RNR1
G1	YOR074C	CDC21	CDC21
G1	YOR075W	UFE1	UFE1
G1	YNL262W	POL2	POL2
G1	YNL169C	PSD1	PSD1
G1	YPR076W	YPR076W	YPR076W
G1	YLR380W	YLR380W	YLR380W
(1,5) Module 31 regs:	Skn7
G1	YDR309C	GIC2	GIC2
G1	YPR160W	GPH1	GPH1
G1	YJL115W	ASF1	ASF1
G1	YMR305C	YMR305C	YMR305C
G1	YGR140W	CBF2	CBF2
(1,7) Module 32 regs:	Smp1
G1	YLR467W	YLR467W	YLR467W
G1	YFL064C	YFL064C	YFL064C
G1	YNL339C	YNL339C	YNL339C
G1	YML133C	YML133C	YML133C
G1	YDR368W	YPR1	YPR1
G1	YER001W	MNN1	MNN1
G1	YLR300W	EXG1	EXG1
(1,13) Module 33 regs:	Stb1
G1	YDR368W	YPR1	YPR1
G1	YIL066C	RNR3	RNR3
G1	YPL163C	SVS1	SVS1
G1	YPL255W	BBP1	BBP1
G1	YHR153C	SPO16	SPO16
G1	YPL256C	CLN2	CLN2
G1	YFL060C	SNO3	SNO3
G1	YIL141W	YIL141W	YIL141W
G1	YOL007C	CSI2	CSI2
G1	YNL300W	YNL300W	YNL300W
G1	YIL140W	SRO4	SRO4
G1	YLR342W	GLS1	FKS1
G1	YMR307W	GAS1	GAS1
(1,7) Module 34 regs:	Swi4
G1	YPL267W	YPL267W	YPL267W
G1	YGR152C	RSR1	RSR1
G1	YGR151C	YGR151C	YGR151C
G1	YKL103C	LAP4	LAP4
G1	YGR153W	YGR153W	YGR153W
G1	YOL019W	YOL019W	YOL019W
G1	YBR161W	YBR161W	YBR161W
(1,8) Module 35 regs:	Tec1
G1	YLR467W	YLR467W	YLR467W
G1	YER189W	YER189W	YER189W
G1	YDL127W	PCL2	PCL2
G1	YER190W	YER190W	YER190W
G1	YGR221C	YGR221C	YGR221C
G1	YJL187C	SWE1	SWE1
G1	YGR014W	MSB2	MSB2
G1	YER118C	SHO1	SSU81
(1,6) Module 36 regs:	Ume6
G1	YDR309C	GIC2	GIC2
G1	YCL024W	YCL024W	YCL024W
G1	YLR286C	CTS1	CTS1
G1	YMR076C		PDS5
G1	YHR153C	SPO16	SPO16
G1	YAL053W	YAL053W	YAL053W
	Name
	ORF	YPD	SGD
(# of regs, # of targets)
(3,6) Module 1 regs:	Hir1	Hir2	Hir3
S	YBR009C	HHF1	HHF1
S	YNL030W	HHF2	HHF2
S	YBR010W	HHT1	HHT1
S	YNL031C	HHT2	HHT2
S	YDR224C	HTB1	HTB1
S	YDR225W	HTA1	HTA1
(2,5) Module 2 regs:	Mbp1	Swi4
S	YBL002W	HTB2	HTB2
S	YMR144W	YMR144W	YMR144W
S	YBL003C	HTA2	HTA2
S	YHR061C	GIC1	GIC1
S	YDR451C	YDR451C	YDR451C
(2,7) Module 3 regs:	Swi4	Swi6
S	YDR224C	HTB1	HTB1
S	YMR144W	YMR144W	YMR144W
S	YDR225W	HTA1	HTA1
S	YPR159W	KRE6	KRE6
S	YPL127C	HHO1	HHO1
S	YHR061C	GIC1	GIC1
S	YDR451C	YDR451C	YDR451C
(1,5) Module 4 regs:	Abf1
S	YIL144W	TID3	TID3
S	YJL201W	ECM25	ECM25
S	YKL008C	YKL008C	YKL008C
S	YML012W	ERV25	ERV25
S	YJR137C	ECM17	ECM17
(1,5) Module 5 regs:	Fkh1
S	YBR009C	HHF1	HHF1
S	YMR144W	YMR144W	YMR144W
S	YGR099W	TEL2	TEL2
S	YPR034W	ARP7	ARP7
S	YDR451C	YDR451C	YDR451C
(1,5) Module 6 regs:	Fkh2
S	YBR009C	HHF1	HHF1
S	YBR010W	HHT1	HHT1
S	YMR144W	YMR144W	YMR144W
S	YHR061C	GIC1	GIC1
S	YDR451C	YDR451C	YDR451C
	Name
	ORF	YPD	SGD
(# of regs, # of targets)
(2,9) Module 1 regs:	Fkh1	Fkh2
S/G2	YPL116W	HOS3	HOS3
S/G2	YMR215W	YMR215W	YMR215W
S/G2	YMR198W	CIK1	CIK1
S/G2	YNL176C	YNL176C	YNL176C
S/G2	YKL069W	YKL069W	YKL069W
S/G2	YMR183C	SSO2	SSO2
S/G2	YPL155C	KIP2	KIP2
S/G2	YPL141C	YPL141C	YPL141C
S/G2	YCL063W	YCL063W	YCL063W
(2,5) Module 2 regs:	Fkh2	Ndd1
S/G2	YIL123W	SIM1	SIM1
S/G2	YJL158C	CIS3	CIS3
S/G2	YML125C	YML125C	YML125C
S/G2	YPL141C	YPL141C	YPL141C
S/G2	YDR150W	NUM1	NUM1
(2,5) Module 3 regs:	Fkh2	Swi6
S/G2	YMR215W	YMR215W	YMR215W
S/G2	YIL123W	SIM1	SIM1
S/G2	YJL158C	CIS3	CIS3
S/G2	YPL025C	YPL025C	YPL025C
S/G2	YLR437C	YLR437C	YLR437C
(1,10) Module 4 regs:	Abf1
S/G2	YIL135C	YIL135C	YIL135C
S/G2	YIR010W	YIR010W	YIR010W
S/G2	YKL048C	ELM1	ELM1
S/G2	YLR180W	SAM1	SAM1
S/G2	YMR198W	CIK1	CIK1
S/G2	YEL017W	YEL017W	YEL017W
S/G2	YDR130C	YDR130C	YDR130C
S/G2	YLR056W	ERG3	ERG3
S/G2	YIL138C	TPM2	TPM2
S/G2	YKL004W	AUR1	AUR1
(1,9) Module 5 regs:	Fkh1
S/G2	YLR210W	CLB4	CLB4
S/G2	YHR086W	NAM8	NAM8
S/G2	YER032W	FIR1	FIR1
S/G2	YLR209C	YLR209C	YLR209C
S/G2	YEL017W	YEL017W	YEL017W
S/G2	YOL114C	YOL114C	YOL114C
S/G2	YFL037W	TUB2	TUB2
S/G2	YOL030W	YOL030W	YOL030W
S/G2	YKL096W-A	CWP2	CWP2
(1,5) Module 6 regs:	Hap1
S/G2	YKL052C	YKL052C	YKL052C
S/G2	YOL114C	YOL114C	YOL114C
S/G2	YLR142W	PUT1	PUT1
S/G2	YJR048W	CYC1	CYC1
S/G2	YKL096W-A	CWP2	CWP2
(1,5) Module 7 regs:	Pho4
S/G2	YHR178W	STB5	STB5
S/G2	YPL133C	YPL133C	YPL133C
S/G2	YML065W	ORC1	ORC1
S/G2	YOR337W	TEA1	TEA1
S/G2	YCL063W	YCL063W	YCL063W
(1,9) Module 8 regs:	Swi4
S/G2	YKL096W	CWP1	CWP1
S/G2	YIL123W	SIM1	SIM1
S/G2	YEL017W	YEL017W	YEL017W
S/G2	YJL158C	CIS3	CIS3
S/G2	YOL114C	YOL114C	YOL114C
S/G2	YPL025C	YPL025C	YPL025C
S/G2	YLR056W	ERG3	ERG3
S/G2	YDR011W	SNQ2	SNQ2
S/G2	YKL096W-A	CWP2	CWP2
	Name
	ORF	YPD	SGD
(# of regs, # of targets)
(4,7) Module 1 regs:	Fkh1	Fkh2	Mcm1	Ndd1
G2/M	YIL158W	YIL158W	YIL158W
G2/M	YJR092W	BUD4	BUD4
G2/M	YOR315W	YOR315W	YOR315W
G2/M	YLR131C	ACE2	ACE2
G2/M	YPR119W	CLB2	CLB2
G2/M	YGL116W	CDC20	CDC20
G2/M	YNL145W	MFA2	MFA2
(3,5) Module 2 regs:	Cin5	Nrg1	Yap6
G2/M	YOR315W	YOR315W	YOR315W
G2/M	YPR013C	YPR013C	YPR013C
G2/M	YIL119C	RPI1	RPI1
G2/M	YKL044W	YKL044W	YKL044W
G2/M	YOR049C	YOR049C	YOR049C
(3,8) Module 3 regs:	Fkh2	Mcm1	Ndd1
G2/M	YJL051W	YJL051W	YJL051W
G2/M	YML052W	SUR7	SUR7
G2/M	YDR146C	SWI5	SWI5
G2/M	YLR084C	YLR084C	YLR084C
G2/M	YLR190W	YLR190W	YLR190W
G2/M	YHR152W	SPO12	SPO12
G2/M	YHR151C	YHR151C	YHR151C
G2/M	YAR018C	KIN3	KIN3
(3,5) Module 4 regs:	Fkh2	Ndd1	Swi6
G2/M	YOR315W	YOR315W	YOR315W
G2/M	YPR119W	CLB2	CLB2
G2/M	YHR152W	SPO12	SPO12
G2/M	YHR151C	YHR151C	YHR151C
G2/M	YKR042W	UTH1	UTH1
(3,6) Module 5 regs:	Fkh2	Ndd1	Yox1
G2/M	YHR152W	SPO12	SPO12
G2/M	YHR151C	YHR151C	YHR151C
G2/M	YGR092W	DBF2	DBF2
G2/M	YKR042W	UTH1	UTH1
G2/M	YAR018C	KIN3	KIN3
G2/M	YNL145W	MFA2	MFA2
(2,6) Module 6 regs:	Cin5	Yap6
G2/M	YGR035C	YGR035C	YGR035C
G2/M	YML116W	ATR1	ATR1
G2/M	YDL037C	YDL037C	YDL037C
G2/M	YLR413W	YLR413W	YLR413W
G2/M	YNL145W	MFA2	MFA2
G2/M	YDR077W	SED1	SED1
(2,11) Module 7 regs:	Fkh2	Ndd1
G2/M	YGL021W	ALK1	ALK1
G2/M	YBR138C	HDR1	HDR1
G2/M	YPR149W	NCE102	NCE102
G2/M	YBR139W	YBR139W	YBR139W
G2/M	YGL008C	PMA1	PMA1
G2/M	YBR038W	CHS2	CHS2
G2/M	YCR024C-A	PMP1	PMP1
G2/M	YNL058C	YNL058C	YNL058C
G2/M	YDR033W	YDR033W	YDR033W
G2/M	YBR092C	PHO3	PHO3
G2/M	YGR230W	YGR230W	YGR230W
(2,5) Module 8 regs:	Swi4	Swi6
G2/M	YOR315W	YOR315W	YOR315W
G2/M	YGR279C	YGR279C	YGR279C
G2/M	YIL056W	YIL056W	YIL056W
G2/M	YPR119W	CLB2	CLB2
G2/M	YKR042W	UTH1	UTH1
(1,9) Module 9 regs:	Abf1
G2/M	YNL037C	IDH1	IDH1
G2/M	YHL028W	WSC4	WSC4
G2/M	YGR240C	PFK1	PFK1
G2/M	YPR128C	YPR128C	YPR128C
G2/M	YKL172W	YKL172W	EBP2
G2/M	YPL242C	IQG1	IQG1
G2/M	YLR095C	YLR095C	YLR095C
G2/M	YPL036W	PMA2	PMA2
G2/M	YNL057W	YNL057W	YNL057W
(1,5) Module 10 regs:	Ace2
G2/M	YOR315W	YOR315W	YOR315W
G2/M	YHL028W	WSC4	WSC4
G2/M	YGL008C	PMA1	PMA1
G2/M	YKR042W	UTH1	UTH1
G2/M	YBL023C	MCM2	MCM2
(1,7) Module 11 regs:	Cin5
G2/M	YPR014C	YPR014C	YPR014C
G2/M	YJR003C	YJR003C	YJR003C
G2/M	YGL209W	MIG2	MIG2
G2/M	YLR034C	YLR034C	YLR034C
G2/M	YBL030C	PET9	PET9
G2/M	YML119W	YML119W	YML119W
G2/M	YBR054W	YRO2	YRO2
(1,6) Module 12 regs:	Fkh1
G2/M	YLR353W	BUD8	BUD8
G2/M	YBR138C	HDR1	HDR1
G2/M	YBR139W	YBR139W	YBR139W
G2/M	YML064C	TEM1	TEM1
G2/M	YGR092W	DBF2	DBF2
G2/M	YAR071W	PHO11	PHO11
(1,5) Module 13 regs:	Fkh2
G2/M	YNL172W	APC1	APC1
G2/M	YMR145C	YMR145C	YMR145C
G2/M	YLR438W	CAR2	CAR2
G2/M	YML116W	ATR1	ATR1
G2/M	YML064C	TEM1	TEM1
(1,11) Module 14 regs:	Hap1
G2/M	YKR046C	YKR046C	YKR046C
G2/M	YMR015C	ERG5	ERG5
G2/M	YGR035C	YGR035C	YGR035C
G2/M	YMR145C	YMR145C	YMR145C
G2/M	YMR202W	ERG2	ERG2
G2/M	YLR214W	FRE1	FRE1
G2/M	YNL111C	CYB5	CYB5
G2/M	YGR176W	YGR176W	YGR176W
G2/M	YEL025C	YEL025C	YEL025C
G2/M	YER145C	YER145C	FTR1
G2/M	YKR042W	UTH1	UTH1
(1,5) Module 15 regs:	Ixr1
G2/M	YOR315W	YOR315W	YOR315W
G2/M	YOR025W	HST3	HST3
G2/M	YIL119C	RPI1	RPI1
G2/M	YOR023C	YOR023C	YOR023C
G2/M	YKL044W	YKL044W	YKL044W
(1,5) Module 16 regs:	Ndd1
G2/M	YHL028W	WSC4	WSC4
G2/M	YMR001C	CDC5	CDC5
G2/M	YGR143W	SKN1	SKN1
G2/M	YNL056W	YNL056W	YNL056W
G2/M	YML050W	YML050W	YML050W
(1,5) Module 17 regs:	Phd1
G2/M	YMR015C	ERG5	ERG5
G2/M	YGR279C	YGR279C	YGR279C
G2/M	YPL265W	DIP5	DIP5
G2/M	YPR013C	YPR013C	YPR013C
G2/M	YBL030C	PET9	PET9
(1,7) Module 18 regs:	Reb1
G2/M	YML120C	NDI1	NDI1
G2/M	YNL171C	YNL171C	YNL171C
G2/M	YMR189W	GSD2	GCV2
G2/M	YMR001C	CDC5	CDC5
G2/M	YPR119W	CLB2	CLB2
G2/M	YNL111C	CYB5	CYB5
G2/M	YML119W	YML119W	YML119W
(1,8) Module 19 regs:	Sut1
G2/M	YOR153W	PDR5	PDR5
G2/M	YIL122W	YIL122W	YIL122W
G2/M	YML116W	ATR1	ATR1
G2/M	YIL119C	RPI1	RPI1
G2/M	YGL162W	SUT1	SUT1
G2/M	YBR069C	VAP1	VAP1
G2/M	YOR049C	YOR049C	YOR049C
G2/M	YER145C	YER145C	FTR1
(1,5) Module 20 regs:	Swi4
G2/M	YHR205W	SCH9	SCH9
G2/M	YPR013C	YPR013C	YPR013C
G2/M	YLR084C	YLR084C	YLR084C
G2/M	YER145C	YER145C	FTR1
G2/M	YBL023C	MCM2	MCM2
(1,5) Module 21 regs:	Ume6
G2/M	YHR137W	ARO9	ARO9
G2/M	YJL051W	YJL051W	YJL051W
G2/M	YLR438W	CAR2	CAR2
G2/M	YLR095C	YLR095C	YLR095C
G2/M	YEL025C	YEL025C	YEL025C
(1,5) Module 22 regs:	Yox1
G2/M	YOR058C	ASE1	ASE1
G2/M	YLR254C	YLR254C	YLR254C
G2/M	YDR190C	YDR190C	YDR190C
G2/M	YBR202W	CDC47	CDC47
G2/M	YDR077W	SED1	SED1

## Sheet: Proven TF-gene relationship
TF-gene relationships that are proved by previous studies
Genes are colored if they are known by previous studies to be regulated by at least one of the TFs that we assigned to the module. ==> green (proved by Bar-Joseph et al., 2003), brown ( proved by Spellman et al., 1998) and blue (proved by Lee et al., 2002))
33% (188/568) genes are known by previous studies to be regulated by at least one of the TFs that we assigned to the module
	Name
	ORF	YPD	SGD
(# of regs, # of targets)
(5,5) Module 1 regs:	Dat1	Gat3	Msn4	Pdr1	Yap5
M/G1	YDR545W	YDR545W	YDR545W
M/G1	YPL283C	YPL283C	YPL283C
M/G1	YLR465C	YLR465C	YLR465C
M/G1	YLR463C	YLR463C	YLR463C
M/G1	YLR466W	YLR466W	YLR466W
(2,6) Module 2 regs:	Ace2	Swi5
M/G1	YNL078W	YNL078W	YNL078W
M/G1	YJL159W	HSP150	HSP150
M/G1	YIL009W	FAA3	FAA3
M/G1	YNL327W	EGT2	EGT2
M/G1	YBR158W	YBR158W	YBR158W
M/G1	YNL328C	MDJ2	MDJ2
(2,5) Module 3 regs:	Dig1	Ste12
M/G1	YHR005C	GPA1	GPA1
M/G1	YBR083W	TEC1	TEC1
M/G1	YLR452C	SST2	SST2
M/G1	YCL055W	KAR4	KAR4
M/G1	YCL027W	FUS1	FUS1
(2,5) Module 4 regs:	Swi4	Swi6
M/G1	YJL194W	CDC6	CDC6
M/G1	YEL040W	UTR2	UTR2
M/G1	YJL196C	ELO1	ELO1
M/G1	YNR044W	AGA1	AGA1
M/G1	YER111C	SWI4	SWI4
(1,8) Module 5 regs:	Cin5
M/G1	YMR246W	FAA4	FAA4
M/G1	YBR157C	YBR157C	YBR157C
M/G1	YEL040W	UTR2	UTR2
M/G1	YOR317W	FAA1	FAA1
M/G1	YOR230W	WTM1	WTM1
M/G1	YDL169C	UGX2	UGX2
M/G1	YBL061C	SKT5	SKT5
M/G1	YKL182W	FAS1	FAS1
(1,9) Module 6 regs:	Hap1
M/G1	YDR545W	YDR545W	YDR545W
M/G1	YBR083W	TEC1	TEC1
M/G1	YGL055W	OLE1	OLE1
M/G1	YOR317W	FAA1	FAA1
M/G1	YOR018W	ROD1	ROD1
M/G1	YGR234W	YHB1	YHB1
M/G1	YLR465C	YLR465C	YLR465C
M/G1	YLR463C	YLR463C	YLR463C
M/G1	YKL182W	FAS1	FAS1
(1,5) Module 7 regs:	Mbp1
M/G1	YJL194W	CDC6	CDC6
M/G1	YNL078W	YNL078W	YNL078W
M/G1	YFL011W	HXT10	HXT10
M/G1	YJL196C	ELO1	ELO1
M/G1	YER111C	SWI4	SWI4
(1,7) Module 8 regs:	Mcm1
M/G1	YOR066W	YOR066W	YOR066W
M/G1	YLR274W	CDC46	CDC46
M/G1	YEL040W	UTR2	UTR2
M/G1	YJL159W	HSP150	HSP150
M/G1	YGL032C	AGA2	AGA2
M/G1	YLR273C	PIG1	PIG1
M/G1	YER111C	SWI4	SWI4
(1,5) Module 9 regs:	Rap1
M/G1	YOR342C	YOR342C	YOR342C
M/G1	YDR545W	YDR545W	YDR545W
M/G1	YOR317W	FAA1	FAA1
M/G1	YLR465C	YLR465C	YLR465C
M/G1	YLR463C	YLR463C	YLR463C
(1,7) Module 10 regs:	Rlm1
M/G1	YKR103W	YKR103W	YKR103W
M/G1	YEL040W	UTR2	UTR2
M/G1	YJL159W	HSP150	HSP150
M/G1	YDR085C	AFR1	AFR1
M/G1	YBR158W	YBR158W	YBR158W
M/G1	YLR465C	YLR465C	YLR465C
M/G1	YLR463C	YLR463C	YLR463C
(1,8) Module 11 regs:	Smp1
M/G1	YKL185W	ASH1	ASH1
M/G1	YEL040W	UTR2	UTR2
M/G1	YDR545W	YDR545W	YDR545W
M/G1	YKL163W	PIR3	PIR3
M/G1	YFL065C	YFL065C	YFL065C
M/G1	YKL164C	PIR1	PIR1
M/G1	YLR465C	YLR465C	YLR465C
M/G1	YLR463C	YLR463C	YLR463C
(1,5) Module 12 regs:	Sut1
M/G1	YEL040W	UTR2	UTR2
M/G1	YGL055W	OLE1	OLE1
M/G1	YMR011W	HXT2	HXT2
M/G1	YJL196C	ELO1	ELO1
M/G1	YHR094C	HXT1	HXT1
(1,18) Module 13 regs:	Swi5
M/G1	YDL179W	PCL9	PCL9
M/G1	YNL192W	CHS1	CHS1
M/G1	YOR264W	YOR264W	YOR264W
M/G1	YDL117W	YDL117W	YDL117W
M/G1	YDR055W	YDR055W	PST1
M/G1	YLR013W	YLR013W	YLR013W
M/G1	YKL185W	ASH1	ASH1
M/G1	YPL158C	YPL158C	YPL158C
M/G1	YKL163W	PIR3	PIR3
M/G1	YFL065C	YFL065C	YFL065C
M/G1	YKL164C	PIR1	PIR1
M/G1	YLR079W	SIC1	SIC1
M/G1	YGR086C	YGR086C	YGR086C
M/G1	YGR234W	YHB1	YHB1
M/G1	YPL283C	YPL283C	YPL283C
M/G1	YLR194C	YLR194C	YLR194C
M/G1	YNL326C	YNL326C	YNL326C
M/G1	YJL225C	YJL225C	YJL225C
(1,5) Module 14 regs:	Tec1
M/G1	YHR005C	GPA1	GPA1
M/G1	YBR083W	TEC1	TEC1
M/G1	YLR465C	YLR465C	YLR465C
M/G1	YLR463C	YLR463C	YLR463C
M/G1	YCL027W	FUS1	FUS1
(1,5) Module 15 regs:	Yox1
M/G1	YOR066W	YOR066W	YOR066W
M/G1	YEL032W	MCM3	MCM3
M/G1	YLR274W	CDC46	CDC46
M/G1	YDR191W	HST4	HST4
M/G1	YLR273C	PIG1	PIG1
	Name
	ORF	YPD	SGD
(# of regs, # of targets)
(5,5) Module 1 regs:	Dat1	Gat3	Msn4	Pdr1	Yap5
G1	YLR467W	YLR467W	YLR467W
G1	YLR464W	YLR464W	YLR464W
G1	YPR203W	YPR203W	YPR203W
G1	YGR296W	YGR296W	YGR296W
G1	YPR202W	YPR202W	YPR202W
(5,5) Module 2 regs:	Mbp1	Ndd1	Stb1	Swi4	Swi6
G1	YGR109C	CLB6	CLB6
G1	YCR065W	HCM1	HCM1
G1	YMR199W	CLN1	CLN1
G1	YOR248W	YOR248W	YOR248W
G1	YOR247W	YOR247W	SRL1
(4,5) Module 3 regs:	Fkh1	Fkh2	Mbp1	Swi6
G1	YER070W	RNR1	RNR1
G1	YMR076C		PDS5
G1	YDL018C	YDL018C	ERP3
G1	YER095W	RAD51	RAD51
G1	YLR300W	EXG1	EXG1
(4,5) Module 4 regs:	Fkh2	Stb1	Swi4	Swi6
G1	YMR199W	CLN1	CLN1
G1	YDR501W	YDR501W	YDR501W
G1	YOR248W	YOR248W	YOR248W
G1	YOR247W	YOR247W	SRL1
G1	YOR372C	YOR372C	YOR372C
(4,5) Module 5 regs:	Gat3	Hap4	Pdr1	Yap5
G1	YLR467W	YLR467W	YLR467W
G1	YHL049C	YHL049C	YHL049C
G1	YNL339C	YNL339C	YNL339C
G1	YGR296W	YGR296W	YGR296W
G1	YPR202W	YPR202W	YPR202W
(4,5) Module 6 regs:	Mbp1	Stb1	Swi4	Swi6
G1	YHR149C	YHR149C	YHR149C
G1	YMR179W	SPT21	SPT21
G1	YGR221C	YGR221C	YGR221C
G1	YNL289W	PCL1	PCL1
G1	YDR501W	YDR501W	YDR501W
(3,5) Module 7 regs:	Dat1	Hap1	Yap5
G1	YLR467W	YLR467W	YLR467W
G1	YER189W	YER189W	YER189W
G1	YNL339C	YNL339C	YNL339C
G1	YER190W	YER190W	YER190W
G1	YGR296W	YGR296W	YGR296W
(3,5) Module 8 regs:	Fkh1	Swi4	Swi6
G1	YML100W	TSL1	TSL1
G1	YGR041W	BUD9	BUD9
G1	YER070W	RNR1	RNR1
G1	YKR013W	PRY2	PRY2
G1	YLR300W	EXG1	EXG1
(3,6) Module 9 regs:	Fkh2	Mbp1	Swi4
G1	YER070W	RNR1	RNR1
G1	YMR199W	CLN1	CLN1
G1	YDR501W	YDR501W	YDR501W
G1	YOR248W	YOR248W	YOR248W
G1	YOR247W	YOR247W	SRL1
G1	YLR300W	EXG1	EXG1
(3,6) Module 10 regs:	Fkh2	Mbp1	Swi6
G1	YLR103C	CDC45	CDC45
G1	YMR199W	CLN1	CLN1
G1	YDR501W	YDR501W	YDR501W
G1	YOR248W	YOR248W	YOR248W
G1	YOR247W	YOR247W	SRL1
G1	YDR113C	PDS1	PDS1
(3,5) Module 11 regs:	Gat3	Pdr1	Yap5
G1	YBL111C	YBL111C	YBL111C
G1	YBL113C	YBL113C	YBL113C
G1	YBL112C		YBL112C
G1	YLR462W	YLR462W	YLR462W
G1	YML133C	YML133C	YML133C
(3,5) Module 12 regs:	Gat3	Rap1	Yap5
G1	YLR467W	YLR467W	YLR467W
G1	YEL076C	YEL076C	YEL076C
G1	YEL075C	YEL075C	YEL075C
G1	YNL339C	YNL339C	YNL339C
G1	YEL076C-A	YEL076CA	YEL076C-A
(3,11) Module 13 regs:	Mbp1	Swi4	Swi6
G1	YML100W	TSL1	TSL1
G1	YDR507C	GIN4	GIN4
G1	YER070W	RNR1	RNR1
G1	YPR120C	CLB5	CLB5
G1	YDL227C	HO	HO
G1	YDL003W	MCD1	MCD1
G1	YGR189C	YGR189C	YGR189C
G1	YML027W	YOX1	YOX1
G1	YJL187C	SWE1	SWE1
G1	YMR305C	YMR305C	YMR305C
G1	YLR300W	EXG1	EXG1
(3,7) Module 14 regs:	Ste12	Swi4	Swi6
G1	YDR309C	GIC2	GIC2
G1	YDL127W	PCL2	PCL2
G1	YGR189C	YGR189C	YGR189C
G1	YMR199W	CLN1	CLN1
G1	YGR014W	MSB2	MSB2
G1	YOR248W	YOR248W	YOR248W
G1	YOR247W	YOR247W	SRL1
(2,5) Module 15 regs:	Ace2	Fkh1
G1	YML100W	TSL1	TSL1
G1	YGL028C	YGL028C	YGL028C
G1	YGR041W	BUD9	BUD9
G1	YER124C	YER124C	YER124C
G1	YHR143W	RPC10	YHR143W
(2,7) Module 16 regs:	Ace2	Swi5
G1	YER189W	YER189W	YER189W
G1	YDL127W	PCL2	PCL2
G1	YGL028C	YGL028C	YGL028C
G1	YER190W	YER190W	YER190W
G1	YGR041W	BUD9	BUD9
G1	YJL078C	PRY3	PRY3
G1	YLR286C	CTS1	CTS1
(2,5) Module 17 regs:	Fkh2	Ndd1
G1	YER190W	YER190W	YER190W
G1	YMR199W	CLN1	CLN1
G1	YOR248W	YOR248W	YOR248W
G1	YOR247W	YOR247W	SRL1
G1	YLR300W	EXG1	EXG1
(2,6) Module 18 regs:	Gal4	Yap5
G1	YER189W	YER189W	YER189W
G1	YBL111C	YBL111C	YBL111C
G1	YBL113C	YBL113C	YBL113C
G1	YBL112C		YBL112C
G1	YER190W	YER190W	YER190W
G1	YGR296W	YGR296W	YGR296W
(2,8) Module 19 regs:	Mbp1	Swi6
G1	YKL113C	RAD27	RAD27
G1	YNL273W	TOF1	TOF1
G1	YOR074C	CDC21	CDC21
G1	YIL026C	IRR1	IRR1
G1	YJL115W	ASF1	ASF1
G1	YOR075W	UFE1	UFE1
G1	YDL101C	DUN1	DUN1
G1	YPR075C	OPY2	OPY2
(2,5) Module 20 regs:	Rlm1	Swi6
G1	YDR309C	GIC2	GIC2
G1	YGR189C	YGR189C	YGR189C
G1	YER001W	MNN1	MNN1
G1	YLR300W	EXG1	EXG1
G1	YLR342W	GLS1	FKS1
(2,5) Module 21 regs:	Swi4	Swi5
G1	YDL127W	PCL2	PCL2
G1	YGR041W	BUD9	BUD9
G1	YBR071W	YBR071W	YBR071W
G1	YBR070C	SAT2	YBR070C
G1	YGR189C	YGR189C	YGR189C
(2,9) Module 22 regs:	Swi4	Swi6
G1	YGL038C	OCH1	OCH1
G1	YJR054W	YJR054W	YJR054W
G1	YNL231C	YNL231C	PDR16
G1	YPL163C	SVS1	SVS1
G1	YNL300W	YNL300W	YNL300W
G1	YJR148W	BAT2	BAT2
G1	YER001W	MNN1	MNN1
G1	YMR307W	GAS1	GAS1
G1	YDL055C	PSA1	PSA1
(1,10) Module 23 regs:	Abf1
G1	YPR203W	YPR203W	YPR203W
G1	YPR202W	YPR202W	YPR202W
G1	YPL232W	SSO1	SSO1
G1	YPR018W	RLF2	RLF2
G1	YDL105W	QRI2	QRI2
G1	YDL010W	YDL010W	YDL010W
G1	YNL312W	RFA2	RFA2
G1	YIL026C	IRR1	IRR1
G1	YGL195W	GCN1	GCN1
G1	YAL053W	YAL053W	YAL053W
(1,7) Module 24 regs:	Cin5
G1	YBR071W	YBR071W	YBR071W
G1	YCL024W	YCL024W	YCL024W
G1	YGR238C	KEL2	KEL2
G1	YBR070C	SAT2	YBR070C
G1	YKL103C	LAP4	LAP4
G1	YLR121C	YPS4	YPS4
G1	YBR007C	YBR007C	YBR007C
(1,5) Module 25 regs:	Cst6
G1	YER189W	YER189W	YER189W
G1	YER190W	YER190W	YER190W
G1	YBR089W	YBR089W	YBR089W
G1	YDL093W	PMT5	PMT5
G1	YDL096C	YDL096C	YDL096C
(1,5) Module 26 regs:	Fkh1
G1	YMR078C	CTF18	CTF18
G1	YIL076W	SEC28	SEC28
G1	YGR188C	BUB1	BUB1
G1	YPR075C	OPY2	OPY2
G1	YPL032C	SVL3	SVL3
(1,13) Module 27 regs:	Mbp1
G1		YEL077C	YEL077C
G1	YBR071W	YBR071W	YBR071W
G1	YJR030C	YJR030C	YJR030C
G1	YAR008W	SEN34	SEN34
G1	YJL073W	JEM1	JEM1
G1	YJL074C	SMC3	SMC3
G1	YDR097C	MSH6	MSH6
G1	YBR070C	SAT2	YBR070C
G1	YCL061C	YCL061C	YCL061C
G1	YAR007C	RFA1	RFA1
G1	YER124C	YER124C	YER124C
G1	YHR143W	RPC10	YHR143W
G1	YGR188C	BUB1	BUB1
(1,5) Module 28 regs:	Msn4
G1	YER189W	YER189W	YER189W
G1		YEL077C	YEL077C
G1	YLR462W	YLR462W	YLR462W
G1	YER190W	YER190W	YER190W
G1	YIL177C	YIL177C	YIL177C
(1,5) Module 29 regs:	Ndd1
G1	YER189W	YER189W	YER189W
G1		YEL077C	YEL077C
G1	YML100W	TSL1	TSL1
G1	YPR160W	GPH1	GPH1
G1	YLR380W	YLR380W	YLR380W
(1,8) Module 30 regs:	Reb1
G1	YGL089C	mf(alpha)2	MF(ALPHA)2
G1	YER070W	RNR1	RNR1
G1	YOR074C	CDC21	CDC21
G1	YOR075W	UFE1	UFE1
G1	YNL262W	POL2	POL2
G1	YNL169C	PSD1	PSD1
G1	YPR076W	YPR076W	YPR076W
G1	YLR380W	YLR380W	YLR380W
(1,5) Module 31 regs:	Skn7
G1	YDR309C	GIC2	GIC2
G1	YPR160W	GPH1	GPH1
G1	YJL115W	ASF1	ASF1
G1	YMR305C	YMR305C	YMR305C
G1	YGR140W	CBF2	CBF2
(1,7) Module 32 regs:	Smp1
G1	YLR467W	YLR467W	YLR467W
G1	YFL064C	YFL064C	YFL064C
G1	YNL339C	YNL339C	YNL339C
G1	YML133C	YML133C	YML133C
G1	YDR368W	YPR1	YPR1
G1	YER001W	MNN1	MNN1
G1	YLR300W	EXG1	EXG1
(1,13) Module 33 regs:	Stb1
G1	YDR368W	YPR1	YPR1
G1	YIL066C	RNR3	RNR3
G1	YPL163C	SVS1	SVS1
G1	YPL255W	BBP1	BBP1
G1	YHR153C	SPO16	SPO16
G1	YPL256C	CLN2	CLN2
G1	YFL060C	SNO3	SNO3
G1	YIL141W	YIL141W	YIL141W
G1	YOL007C	CSI2	CSI2
G1	YNL300W	YNL300W	YNL300W
G1	YIL140W	SRO4	SRO4
G1	YLR342W	GLS1	FKS1
G1	YMR307W	GAS1	GAS1
(1,7) Module 34 regs:	Swi4
G1	YPL267W	YPL267W	YPL267W
G1	YGR152C	RSR1	RSR1
G1	YGR151C	YGR151C	YGR151C
G1	YKL103C	LAP4	LAP4
G1	YGR153W	YGR153W	YGR153W
G1	YOL019W	YOL019W	YOL019W
G1	YBR161W	YBR161W	YBR161W
(1,8) Module 35 regs:	Tec1
G1	YLR467W	YLR467W	YLR467W
G1	YER189W	YER189W	YER189W
G1	YDL127W	PCL2	PCL2
G1	YER190W	YER190W	YER190W
G1	YGR221C	YGR221C	YGR221C
G1	YJL187C	SWE1	SWE1
G1	YGR014W	MSB2	MSB2
G1	YER118C	SHO1	SSU81
(1,6) Module 36 regs:	Ume6
G1	YDR309C	GIC2	GIC2
G1	YCL024W	YCL024W	YCL024W
G1	YLR286C	CTS1	CTS1
G1	YMR076C		PDS5
G1	YHR153C	SPO16	SPO16
G1	YAL053W	YAL053W	YAL053W
	Name
	ORF	YPD	SGD
(# of regs, # of targets)
(3,6) Module 1 regs:	Hir1	Hir2	Hir3
S	YBR009C	HHF1	HHF1
S	YNL030W	HHF2	HHF2
S	YBR010W	HHT1	HHT1
S	YNL031C	HHT2	HHT2
S	YDR224C	HTB1	HTB1
S	YDR225W	HTA1	HTA1
(2,5) Module 2 regs:	Mbp1	Swi4
S	YBL002W	HTB2	HTB2
S	YMR144W	YMR144W	YMR144W
S	YBL003C	HTA2	HTA2
S	YHR061C	GIC1	GIC1
S	YDR451C	YDR451C	YDR451C
(2,7) Module 3 regs:	Swi4	Swi6
S	YDR224C	HTB1	HTB1
S	YMR144W	YMR144W	YMR144W
S	YDR225W	HTA1	HTA1
S	YPR159W	KRE6	KRE6
S	YPL127C	HHO1	HHO1
S	YHR061C	GIC1	GIC1
S	YDR451C	YDR451C	YDR451C
(1,5) Module 4 regs:	Abf1
S	YIL144W	TID3	TID3
S	YJL201W	ECM25	ECM25
S	YKL008C	YKL008C	YKL008C
S	YML012W	ERV25	ERV25
S	YJR137C	ECM17	ECM17
(1,5) Module 5 regs:	Fkh1
S	YBR009C	HHF1	HHF1
S	YMR144W	YMR144W	YMR144W
S	YGR099W	TEL2	TEL2
S	YPR034W	ARP7	ARP7
S	YDR451C	YDR451C	YDR451C
(1,5) Module 6 regs:	Fkh2
S	YBR009C	HHF1	HHF1
S	YBR010W	HHT1	HHT1
S	YMR144W	YMR144W	YMR144W
S	YHR061C	GIC1	GIC1
S	YDR451C	YDR451C	YDR451C
	Name
	ORF	YPD	SGD
(# of regs, # of targets)
(2,9) Module 1 regs:	Fkh1	Fkh2
S/G2	YPL116W	HOS3	HOS3
S/G2	YMR215W	YMR215W	YMR215W
S/G2	YMR198W	CIK1	CIK1
S/G2	YNL176C	YNL176C	YNL176C
S/G2	YKL069W	YKL069W	YKL069W
S/G2	YMR183C	SSO2	SSO2
S/G2	YPL155C	KIP2	KIP2
S/G2	YPL141C	YPL141C	YPL141C
S/G2	YCL063W	YCL063W	YCL063W
(2,5) Module 2 regs:	Fkh2	Ndd1
S/G2	YIL123W	SIM1	SIM1
S/G2	YJL158C	CIS3	CIS3
S/G2	YML125C	YML125C	YML125C
S/G2	YPL141C	YPL141C	YPL141C
S/G2	YDR150W	NUM1	NUM1
(2,5) Module 3 regs:	Fkh2	Swi6
S/G2	YMR215W	YMR215W	YMR215W
S/G2	YIL123W	SIM1	SIM1
S/G2	YJL158C	CIS3	CIS3
S/G2	YPL025C	YPL025C	YPL025C
S/G2	YLR437C	YLR437C	YLR437C
(1,10) Module 4 regs:	Abf1
S/G2	YIL135C	YIL135C	YIL135C
S/G2	YIR010W	YIR010W	YIR010W
S/G2	YKL048C	ELM1	ELM1
S/G2	YLR180W	SAM1	SAM1
S/G2	YMR198W	CIK1	CIK1
S/G2	YEL017W	YEL017W	YEL017W
S/G2	YDR130C	YDR130C	YDR130C
S/G2	YLR056W	ERG3	ERG3
S/G2	YIL138C	TPM2	TPM2
S/G2	YKL004W	AUR1	AUR1
(1,9) Module 5 regs:	Fkh1
S/G2	YLR210W	CLB4	CLB4
S/G2	YHR086W	NAM8	NAM8
S/G2	YER032W	FIR1	FIR1
S/G2	YLR209C	YLR209C	YLR209C
S/G2	YEL017W	YEL017W	YEL017W
S/G2	YOL114C	YOL114C	YOL114C
S/G2	YFL037W	TUB2	TUB2
S/G2	YOL030W	YOL030W	YOL030W
S/G2	YKL096W-A	CWP2	CWP2
(1,5) Module 6 regs:	Hap1
S/G2	YKL052C	YKL052C	YKL052C
S/G2	YOL114C	YOL114C	YOL114C
S/G2	YLR142W	PUT1	PUT1
S/G2	YJR048W	CYC1	CYC1
S/G2	YKL096W-A	CWP2	CWP2
(1,5) Module 7 regs:	Pho4
S/G2	YHR178W	STB5	STB5
S/G2	YPL133C	YPL133C	YPL133C
S/G2	YML065W	ORC1	ORC1
S/G2	YOR337W	TEA1	TEA1
S/G2	YCL063W	YCL063W	YCL063W
(1,9) Module 8 regs:	Swi4
S/G2	YKL096W	CWP1	CWP1
S/G2	YIL123W	SIM1	SIM1
S/G2	YEL017W	YEL017W	YEL017W
S/G2	YJL158C	CIS3	CIS3
S/G2	YOL114C	YOL114C	YOL114C
S/G2	YPL025C	YPL025C	YPL025C
S/G2	YLR056W	ERG3	ERG3
S/G2	YDR011W	SNQ2	SNQ2
S/G2	YKL096W-A	CWP2	CWP2
	Name
	ORF	YPD	SGD
(# of regs, # of targets)
(4,7) Module 1 regs:	Fkh1	Fkh2	Mcm1	Ndd1
G2/M	YIL158W	YIL158W	YIL158W
G2/M	YJR092W	BUD4	BUD4
G2/M	YOR315W	YOR315W	YOR315W
G2/M	YLR131C	ACE2	ACE2
G2/M	YPR119W	CLB2	CLB2
G2/M	YGL116W	CDC20	CDC20
G2/M	YNL145W	MFA2	MFA2
(3,5) Module 2 regs:	Cin5	Nrg1	Yap6
G2/M	YOR315W	YOR315W	YOR315W
G2/M	YPR013C	YPR013C	YPR013C
G2/M	YIL119C	RPI1	RPI1
G2/M	YKL044W	YKL044W	YKL044W
G2/M	YOR049C	YOR049C	YOR049C
(3,8) Module 3 regs:	Fkh2	Mcm1	Ndd1
G2/M	YJL051W	YJL051W	YJL051W
G2/M	YML052W	SUR7	SUR7
G2/M	YDR146C	SWI5	SWI5
G2/M	YLR084C	YLR084C	YLR084C
G2/M	YLR190W	YLR190W	YLR190W
G2/M	YHR152W	SPO12	SPO12
G2/M	YHR151C	YHR151C	YHR151C
G2/M	YAR018C	KIN3	KIN3
(3,5) Module 4 regs:	Fkh2	Ndd1	Swi6
G2/M	YOR315W	YOR315W	YOR315W
G2/M	YPR119W	CLB2	CLB2
G2/M	YHR152W	SPO12	SPO12
G2/M	YHR151C	YHR151C	YHR151C
G2/M	YKR042W	UTH1	UTH1
(3,6) Module 5 regs:	Fkh2	Ndd1	Yox1
G2/M	YHR152W	SPO12	SPO12
G2/M	YHR151C	YHR151C	YHR151C
G2/M	YGR092W	DBF2	DBF2
G2/M	YKR042W	UTH1	UTH1
G2/M	YAR018C	KIN3	KIN3
G2/M	YNL145W	MFA2	MFA2
(2,6) Module 6 regs:	Cin5	Yap6
G2/M	YGR035C	YGR035C	YGR035C
G2/M	YML116W	ATR1	ATR1
G2/M	YDL037C	YDL037C	YDL037C
G2/M	YLR413W	YLR413W	YLR413W
G2/M	YNL145W	MFA2	MFA2
G2/M	YDR077W	SED1	SED1
(2,11) Module 7 regs:	Fkh2	Ndd1
G2/M	YGL021W	ALK1	ALK1
G2/M	YBR138C	HDR1	HDR1
G2/M	YPR149W	NCE102	NCE102
G2/M	YBR139W	YBR139W	YBR139W
G2/M	YGL008C	PMA1	PMA1
G2/M	YBR038W	CHS2	CHS2
G2/M	YCR024C-A	PMP1	PMP1
G2/M	YNL058C	YNL058C	YNL058C
G2/M	YDR033W	YDR033W	YDR033W
G2/M	YBR092C	PHO3	PHO3
G2/M	YGR230W	YGR230W	YGR230W
(2,5) Module 8 regs:	Swi4	Swi6
G2/M	YOR315W	YOR315W	YOR315W
G2/M	YGR279C	YGR279C	YGR279C
G2/M	YIL056W	YIL056W	YIL056W
G2/M	YPR119W	CLB2	CLB2
G2/M	YKR042W	UTH1	UTH1
(1,9) Module 9 regs:	Abf1
G2/M	YNL037C	IDH1	IDH1
G2/M	YHL028W	WSC4	WSC4
G2/M	YGR240C	PFK1	PFK1
G2/M	YPR128C	YPR128C	YPR128C
G2/M	YKL172W	YKL172W	EBP2
G2/M	YPL242C	IQG1	IQG1
G2/M	YLR095C	YLR095C	YLR095C
G2/M	YPL036W	PMA2	PMA2
G2/M	YNL057W	YNL057W	YNL057W
(1,5) Module 10 regs:	Ace2
G2/M	YOR315W	YOR315W	YOR315W
G2/M	YHL028W	WSC4	WSC4
G2/M	YGL008C	PMA1	PMA1
G2/M	YKR042W	UTH1	UTH1
G2/M	YBL023C	MCM2	MCM2
(1,7) Module 11 regs:	Cin5
G2/M	YPR014C	YPR014C	YPR014C
G2/M	YJR003C	YJR003C	YJR003C
G2/M	YGL209W	MIG2	MIG2
G2/M	YLR034C	YLR034C	YLR034C
G2/M	YBL030C	PET9	PET9
G2/M	YML119W	YML119W	YML119W
G2/M	YBR054W	YRO2	YRO2
(1,6) Module 12 regs:	Fkh1
G2/M	YLR353W	BUD8	BUD8
G2/M	YBR138C	HDR1	HDR1
G2/M	YBR139W	YBR139W	YBR139W
G2/M	YML064C	TEM1	TEM1
G2/M	YGR092W	DBF2	DBF2
G2/M	YAR071W	PHO11	PHO11
(1,5) Module 13 regs:	Fkh2
G2/M	YNL172W	APC1	APC1
G2/M	YMR145C	YMR145C	YMR145C
G2/M	YLR438W	CAR2	CAR2
G2/M	YML116W	ATR1	ATR1
G2/M	YML064C	TEM1	TEM1
(1,11) Module 14 regs:	Hap1
G2/M	YKR046C	YKR046C	YKR046C
G2/M	YMR015C	ERG5	ERG5
G2/M	YGR035C	YGR035C	YGR035C
G2/M	YMR145C	YMR145C	YMR145C
G2/M	YMR202W	ERG2	ERG2
G2/M	YLR214W	FRE1	FRE1
G2/M	YNL111C	CYB5	CYB5
G2/M	YGR176W	YGR176W	YGR176W
G2/M	YEL025C	YEL025C	YEL025C
G2/M	YER145C	YER145C	FTR1
G2/M	YKR042W	UTH1	UTH1
(1,5) Module 15 regs:	Ixr1
G2/M	YOR315W	YOR315W	YOR315W
G2/M	YOR025W	HST3	HST3
G2/M	YIL119C	RPI1	RPI1
G2/M	YOR023C	YOR023C	YOR023C
G2/M	YKL044W	YKL044W	YKL044W
(1,5) Module 16 regs:	Ndd1
G2/M	YHL028W	WSC4	WSC4
G2/M	YMR001C	CDC5	CDC5
G2/M	YGR143W	SKN1	SKN1
G2/M	YNL056W	YNL056W	YNL056W
G2/M	YML050W	YML050W	YML050W
(1,5) Module 17 regs:	Phd1
G2/M	YMR015C	ERG5	ERG5
G2/M	YGR279C	YGR279C	YGR279C
G2/M	YPL265W	DIP5	DIP5
G2/M	YPR013C	YPR013C	YPR013C
G2/M	YBL030C	PET9	PET9
(1,7) Module 18 regs:	Reb1
G2/M	YML120C	NDI1	NDI1
G2/M	YNL171C	YNL171C	YNL171C
G2/M	YMR189W	GSD2	GCV2
G2/M	YMR001C	CDC5	CDC5
G2/M	YPR119W	CLB2	CLB2
G2/M	YNL111C	CYB5	CYB5
G2/M	YML119W	YML119W	YML119W
(1,8) Module 19 regs:	Sut1
G2/M	YOR153W	PDR5	PDR5
G2/M	YIL122W	YIL122W	YIL122W
G2/M	YML116W	ATR1	ATR1
G2/M	YIL119C	RPI1	RPI1
G2/M	YGL162W	SUT1	SUT1
G2/M	YBR069C	VAP1	VAP1
G2/M	YOR049C	YOR049C	YOR049C
G2/M	YER145C	YER145C	FTR1
(1,5) Module 20 regs:	Swi4
G2/M	YHR205W	SCH9	SCH9
G2/M	YPR013C	YPR013C	YPR013C
G2/M	YLR084C	YLR084C	YLR084C
G2/M	YER145C	YER145C	FTR1
G2/M	YBL023C	MCM2	MCM2
(1,5) Module 21 regs:	Ume6
G2/M	YHR137W	ARO9	ARO9
G2/M	YJL051W	YJL051W	YJL051W
G2/M	YLR438W	CAR2	CAR2
G2/M	YLR095C	YLR095C	YLR095C
G2/M	YEL025C	YEL025C	YEL025C
(1,5) Module 22 regs:	Yox1
G2/M	YOR058C	ASE1	ASE1
G2/M	YLR254C	YLR254C	YLR254C
G2/M	YDR190C	YDR190C	YDR190C
G2/M	YBR202W	CDC47	CDC47
G2/M	YDR077W	SED1	SED1

## Sheet: Motif
Binding motifs of the important cell cycle TFs in the promoter of each gene
SCB and SCB_d are binding motifs of the cell cycle TF SBF; MCB and MCB_d are binding morifs of the cell cyle MBF, SFF is the binding motif of the cell cycle TF SFF; SWI5 and SWI5e are binding motifs of the cell cycle TFs Ace2 and Swi5; ECB is the bindng motif of the cell cycle TF Mcm1.
The numbers in columns G to N are colored red if they are the known motifs of the module's regulators. For example, the promoter of gene HSP150 of module 1 contains 1 SWI5 and 1 SWI5e motif sequences, these two "1" are colored red since SWI5 and SWI5e are known binding motifs of the TF Swi5 which is identified to regulate this module.
36/45 in which a module is controlled by at least one of the important cell cycle TFs (SBF, MBF, SFF, Mcm1, Ace2 and Swi5), there are always genes that have the known binding motifs of the corresponding TFs
	Name					# of known motifs (data are from Spellman et al., 1998)
	ORF	YPD	SGD			SCB	SCB_d	MCB	MCB_d	SFF	SWI5	SWI5e	ECB
(# of regs, # of targets)
(2,6) Module 2 regs:	Ace2	Swi5
M/G1	YJL159W	HSP150	HSP150								1	1
M/G1	YIL009W	FAA3	FAA3								1
M/G1	YNL327W	EGT2	EGT2						1		4	4
M/G1	YBR158W	YBR158W	YBR158W								1
M/G1	YNL328C	MDJ2	MDJ2						1		4	4
(2,5) Module 4 regs:	Swi4	Swi6
M/G1	YJL194W	CDC6	CDC6
M/G1	YEL040W	UTR2	UTR2				1		1
M/G1	YJL196C	ELO1	ELO1					1	2		1
M/G1	YNR044W	AGA1	AGA1						1		2
M/G1	YER111C	SWI4	SWI4				1	2			1		1
(1,5) Module 7 regs:	Mbp1
M/G1	YJL194W	CDC6	CDC6
M/G1	YNL078W	YNL078W	YNL078W						1		1
M/G1	YFL011W	HXT10	HXT10					1
M/G1	YJL196C	ELO1	ELO1					1	2		1
M/G1	YER111C	SWI4	SWI4				1	2			1		1
(1,7) Module 8 regs:	Mcm1
M/G1	YOR066W	YOR066W	YOR066W						2		2	1
M/G1	YLR274W	CDC46	CDC46
M/G1	YEL040W	UTR2	UTR2				1		1
M/G1	YJL159W	HSP150	HSP150								1	1
M/G1	YGL032C	AGA2	AGA2
M/G1	YLR273C	PIG1	PIG1				2	1			1
M/G1	YER111C	SWI4	SWI4				1	2			1		1
(1,18) Module 13 regs:	Swi5
M/G1	YDL179W	PCL9	PCL9								2	1
M/G1	YNL192W	CHS1	CHS1						2
M/G1	YOR264W	YOR264W	YOR264W								4	3
M/G1	YDL117W	YDL117W	YDL117W								1
M/G1	YDR055W	YDR055W	PST1
M/G1	YLR013W	YLR013W	YLR013W
M/G1	YKL185W	ASH1	ASH1						1		2	2
M/G1	YPL158C	YPL158C	YPL158C								1
M/G1	YKL163W	PIR3	PIR3
M/G1	YFL065C	YFL065C	YFL065C			1
M/G1	YKL164C	PIR1	PIR1								3
M/G1	YLR079W	SIC1	SIC1						1		2	1
M/G1	YGR086C	YGR086C	YGR086C						1
M/G1	YGR234W	YHB1	YHB1						1		2
M/G1	YPL283C	YPL283C	YPL283C						1
M/G1	YLR194C	YLR194C	YLR194C			1		1			1
M/G1	YNL326C	YNL326C	YNL326C
M/G1	YJL225C	YJL225C	YJL225C						1
M/G1	YLR273C	PIG1	PIG1				2	1			1
(5,5) Module 2 regs:	Mbp1	Ndd1	Stb1	Swi4	Swi6
G1	YGR109C	CLB6	CLB6					1	1
G1	YCR065W	HCM1	HCM1				2	2	3
G1	YMR199W	CLN1	CLN1				1		2
G1	YOR248W	YOR248W	YOR248W						1		1
G1	YOR247W	YOR247W	SRL1			1	1		2	1
(4,5) Module 3 regs:	Fkh1	Fkh2	Mbp1	Swi6
G1	YER070W	RNR1	RNR1					2			2
G1	YMR076C		PDS5			1		1	1
G1	YDL018C	YDL018C	ERP3					2	1
G1	YER095W	RAD51	RAD51					1
G1	YLR300W	EXG1	EXG1						4		1
(4,5) Module 4 regs:	Fkh2	Stb1	Swi4	Swi6
G1	YMR199W	CLN1	CLN1				1		2
G1	YDR501W	YDR501W	YDR501W				1		2
G1	YOR248W	YOR248W	YOR248W						1		1
G1	YOR247W	YOR247W	SRL1			1	1		2	1
G1	YOR372C	YOR372C	YOR372C			1	1		1		1
(4,5) Module 6 regs:	Mbp1	Stb1	Swi4	Swi6
G1	YHR149C	YHR149C	YHR149C				1				1
G1	YMR179W	SPT21	SPT21			1		1	2		1	1
G1	YGR221C	YGR221C	YGR221C				2		2
G1	YNL289W	PCL1	PCL1					1	1		1
G1	YDR501W	YDR501W	YDR501W				1		2
(3,5) Module 8 regs:	Fkh1	Swi4	Swi6
G1	YML100W	TSL1	TSL1						2		1
G1	YGR041W	BUD9	BUD9										1
G1	YER070W	RNR1	RNR1					2			2
G1	YKR013W	PRY2	PRY2			1	2
G1	YLR300W	EXG1	EXG1						4		1
(3,6) Module 9 regs:	Fkh2	Mbp1	Swi4
G1	YER070W	RNR1	RNR1					2			2
G1	YMR199W	CLN1	CLN1				1		2
G1	YDR501W	YDR501W	YDR501W				1		2
G1	YOR248W	YOR248W	YOR248W						1		1
G1	YOR247W	YOR247W	SRL1			1	1		2	1
G1	YLR300W	EXG1	EXG1						4		1
(3,6) Module 10 regs:	Fkh2	Mbp1	Swi6
G1	YLR103C	CDC45	CDC45					2	2
G1	YMR199W	CLN1	CLN1				1		2
G1	YDR501W	YDR501W	YDR501W				1		2
G1	YOR248W	YOR248W	YOR248W						1		1
G1	YOR247W	YOR247W	SRL1			1	1		2	1
G1	YDR113C	PDS1	PDS1					1			1
(3,11) Module 13 regs:	Mbp1	Swi4	Swi6
G1	YML100W	TSL1	TSL1						2		1
G1	YDR507C	GIN4	GIN4				1	1	1
G1	YER070W	RNR1	RNR1					2			2
G1	YPR120C	CLB5	CLB5					2
G1	YDL227C	HO	HO				2	1
G1	YDL003W	MCD1	MCD1				1	1	1
G1	YGR189C	YGR189C	YGR189C			1		1	1		1	1
G1	YML027W	YOX1	YOX1					1	2
G1	YJL187C	SWE1	SWE1					1	1		1	1
G1	YMR305C	YMR305C	YMR305C				3	1	1
G1	YLR300W	EXG1	EXG1						4		1
(3,7) Module 14 regs:	Ste12	Swi4	Swi6
G1	YDR309C	GIC2	GIC2			1		1					1
G1	YDL127W	PCL2	PCL2				4		3
G1	YGR189C	YGR189C	YGR189C			1		1	1		1	1
G1	YMR199W	CLN1	CLN1				1		2
G1	YGR014W	MSB2	MSB2			1			2		2
G1	YOR248W	YOR248W	YOR248W						1		1
G1	YOR247W	YOR247W	SRL1			1	1		2	1
(2,5) Module 15 regs:	Ace2	Fkh1
G1	YML100W	TSL1	TSL1						2		1
G1	YGL028C	YGL028C	YGL028C						1		2	2
G1	YGR041W	BUD9	BUD9										1
G1	YER124C	YER124C	YER124C									2
G1	YHR143W	RPC10	YHR143W								3	3
(2,7) Module 16 regs:	Ace2	Swi5
G1	YER189W	YER189W	YER189W
G1	YDL127W	PCL2	PCL2				4		3
G1	YGL028C	YGL028C	YGL028C						1		2	2
G1	YER190W	YER190W	YER190W
G1	YGR041W	BUD9	BUD9										1
G1	YJL078C	PRY3	PRY3					1			1
G1	YLR286C	CTS1	CTS1								3	1	1
(2,5) Module 17 regs:	Fkh2	Ndd1
G1	YER190W	YER190W	YER190W
G1	YMR199W	CLN1	CLN1				1		2
G1	YOR248W	YOR248W	YOR248W						1		1
G1	YOR247W	YOR247W	SRL1			1	1		2	1
G1	YLR300W	EXG1	EXG1						4		1
(2,8) Module 19 regs:	Mbp1	Swi6
G1	YKL113C	RAD27	RAD27			1		4
G1	YNL273W	TOF1	TOF1					2			1	1
G1	YOR074C	CDC21	CDC21					1	1		1
G1	YIL026C	IRR1	IRR1			1		1	1
G1	YJL115W	ASF1	ASF1			1	2		1		1
G1	YOR075W	UFE1	UFE1					2			1
G1	YDL101C	DUN1	DUN1					1	1
G1	YPR075C	OPY2	OPY2					2
(2,5) Module 20 regs:	Rlm1	Swi6
G1	YDR309C	GIC2	GIC2			1		1					1
G1	YGR189C	YGR189C	YGR189C			1		1	1		1	1
G1	YER001W	MNN1	MNN1				1	1	1
G1	YLR300W	EXG1	EXG1						4		1
G1	YLR342W	GLS1	FKS1						1
(2,5) Module 21 regs:	Swi4	Swi5
G1	YDL127W	PCL2	PCL2				4		3
G1	YGR041W	BUD9	BUD9										1
G1	YBR071W	YBR071W	YBR071W			1	2		2
G1	YBR070C	SAT2	YBR070C			1	2		2
G1	YGR189C	YGR189C	YGR189C			1		1	1		1	1
(2,9) Module 22 regs:	Swi4	Swi6
G1	YGL038C	OCH1	OCH1				1		1
G1	YJR054W	YJR054W	YJR054W				1		1
G1	YNL231C	YNL231C	PDR16				1		1
G1	YPL163C	SVS1	SVS1			2
G1	YNL300W	YNL300W	YNL300W			2	1		2		1	1
G1	YJR148W	BAT2	BAT2								1
G1	YER001W	MNN1	MNN1				1	1	1
G1	YMR307W	GAS1	GAS1				1	2	2
G1	YDL055C	PSA1	PSA1						2
(1,5) Module 26 regs:	Fkh1
G1	YMR078C	CTF18	CTF18						1		2	2
G1	YIL076W	SEC28	SEC28								1
G1	YGR188C	BUB1	BUB1						1		1
G1	YPR075C	OPY2	OPY2					2
G1	YPL032C	SVL3	SVL3
(1,13) Module 27 regs:	Mbp1
G1		YEL077C	YEL077C
G1	YBR071W	YBR071W	YBR071W			1	2		2
G1	YJR030C	YJR030C	YJR030C			1		1
G1	YAR008W	SEN34	SEN34					2	3		1	1
G1	YJL073W	JEM1	JEM1					1	1		1	1
G1	YJL074C	SMC3	SMC3				2		2
G1	YDR097C	MSH6	MSH6				1		2
G1	YBR070C	SAT2	YBR070C			1	2		2
G1	YCL061C	YCL061C	YCL061C
G1	YAR007C	RFA1	RFA1				2	2	1
G1	YER124C	YER124C	YER124C									2
G1	YHR143W	RPC10	YHR143W								3	3
G1	YGR188C	BUB1	BUB1						1		1
(1,5) Module 29 regs:	Ndd1
G1	YER189W	YER189W	YER189W
G1		YEL077C	YEL077C
G1	YML100W	TSL1	TSL1						2		1
G1	YPR160W	GPH1	GPH1								1	1
G1	YLR380W	YLR380W	YLR380W			1			1
(1,7) Module 34 regs:	Swi4
G1	YPL267W	YPL267W	YPL267W				1	1	1
G1	YGR152C	RSR1	RSR1				1		1
G1	YGR151C	YGR151C	YGR151C						1		1
G1	YKL103C	LAP4	LAP4			1
G1	YGR153W	YGR153W	YGR153W				1		2		1
G1	YOL019W	YOL019W	YOL019W						1		2	1
G1	YBR161W	YBR161W	YBR161W				1		1
(2,5) Module 2 regs:	Mbp1	Swi4
S	YBL002W	HTB2	HTB2				1		1	4	1
S	YMR144W	YMR144W	YMR144W				1		1
S	YBL003C	HTA2	HTA2					1	2
S	YHR061C	GIC1	GIC1				1		1
S	YDR451C	YDR451C	YDR451C						2	1
(2,7) Module 3 regs:	Swi4	Swi6
S	YDR224C	HTB1	HTB1				1		3
S	YMR144W	YMR144W	YMR144W				1		1
S	YDR225W	HTA1	HTA1						1
S	YPR159W	KRE6	KRE6						1
S	YPL127C	HHO1	HHO1				1		1
S	YHR061C	GIC1	GIC1				1		1
S	YDR451C	YDR451C	YDR451C						2	1
(1,5) Module 5 regs:	Fkh1
S	YBR009C	HHF1	HHF1					1	2
S	YMR144W	YMR144W	YMR144W				1		1
S	YGR099W	TEL2	TEL2
S	YPR034W	ARP7	ARP7						1	1
S	YDR451C	YDR451C	YDR451C						2	1
(1,5) Module 6 regs:	Fkh2
S	YBR009C	HHF1	HHF1					1	2
S	YBR010W	HHT1	HHT1
S	YMR144W	YMR144W	YMR144W				1		1
S	YHR061C	GIC1	GIC1				1		1
S	YDR451C	YDR451C	YDR451C						2	1
(2,9) Module 1 regs:	Fkh1	Fkh2
S/G2	YPL116W	HOS3	HOS3			1
S/G2	YMR215W	YMR215W	YMR215W
S/G2	YMR198W	CIK1	CIK1						1		1
S/G2	YNL176C	YNL176C	YNL176C
S/G2	YKL069W	YKL069W	YKL069W
S/G2	YMR183C	SSO2	SSO2						1		1
S/G2	YPL155C	KIP2	KIP2
S/G2	YPL141C	YPL141C	YPL141C
S/G2	YCL063W	YCL063W	YCL063W				1				1	1
(2,5) Module 2 regs:	Fkh2	Ndd1
S/G2	YIL123W	SIM1	SIM1			1	1		1
S/G2	YJL158C	CIS3	CIS3
S/G2	YML125C	YML125C	YML125C						1
S/G2	YPL141C	YPL141C	YPL141C
S/G2	YDR150W	NUM1	NUM1					1
(2,5) Module 3 regs:	Fkh2	Swi6
S/G2	YMR215W	YMR215W	YMR215W
S/G2	YIL123W	SIM1	SIM1			1	1		1
S/G2	YJL158C	CIS3	CIS3
S/G2	YPL025C	YPL025C	YPL025C								3	1
S/G2	YLR437C	YLR437C	YLR437C						2
(1,9) Module 5 regs:	Fkh1
S/G2	YLR210W	CLB4	CLB4					2	1
S/G2	YHR086W	NAM8	NAM8
S/G2	YER032W	FIR1	FIR1								1	1
S/G2	YLR209C	YLR209C	YLR209C
S/G2	YEL017W	YEL017W	YEL017W
S/G2	YOL114C	YOL114C	YOL114C			1
S/G2	YFL037W	TUB2	TUB2			1
S/G2	YOL030W	YOL030W	YOL030W						1
S/G2	YKL096W-A	CWP2	CWP2
(1,9) Module 8 regs:	Swi4
S/G2	YKL096W	CWP1	CWP1				1		2
S/G2	YIL123W	SIM1	SIM1			1	1		1
S/G2	YEL017W	YEL017W	YEL017W
S/G2	YJL158C	CIS3	CIS3
S/G2	YOL114C	YOL114C	YOL114C			1
S/G2	YPL025C	YPL025C	YPL025C								3	1
S/G2	YLR056W	ERG3	ERG3				1	1
S/G2	YDR011W	SNQ2	SNQ2
S/G2	YKL096W-A	CWP2	CWP2
(4,7) Module 1 regs:	Fkh1	Fkh2	Mcm1	Ndd1
G2/M	YIL158W	YIL158W	YIL158W						1
G2/M	YJR092W	BUD4	BUD4							1
G2/M	YOR315W	YOR315W	YOR315W						1
G2/M	YLR131C	ACE2	ACE2
G2/M	YPR119W	CLB2	CLB2							2
G2/M	YGL116W	CDC20	CDC20							1
G2/M	YNL145W	MFA2	MFA2										1
(3,8) Module 3 regs:	Fkh2	Mcm1	Ndd1
G2/M	YJL051W	YJL051W	YJL051W							1	1
G2/M	YML052W	SUR7	SUR7
G2/M	YDR146C	SWI5	SWI5							1
G2/M	YLR084C	YLR084C	YLR084C				1			1
G2/M	YLR190W	YLR190W	YLR190W						1
G2/M	YHR152W	SPO12	SPO12								1
G2/M	YHR151C	YHR151C	YHR151C								1
G2/M	YAR018C	KIN3	KIN3								1
(3,5) Module 4 regs:	Fkh2	Ndd1	Swi6
G2/M	YOR315W	YOR315W	YOR315W						1
G2/M	YPR119W	CLB2	CLB2							2
G2/M	YHR152W	SPO12	SPO12								1
G2/M	YHR151C	YHR151C	YHR151C								1
G2/M	YKR042W	UTH1	UTH1						1
(3,6) Module 5 regs:	Fkh2	Ndd1	Yox1
G2/M	YHR152W	SPO12	SPO12								1
G2/M	YHR151C	YHR151C	YHR151C								1
G2/M	YGR092W	DBF2	DBF2
G2/M	YKR042W	UTH1	UTH1						1
G2/M	YAR018C	KIN3	KIN3								1
G2/M	YNL145W	MFA2	MFA2										1
(2,11) Module 7 regs:	Fkh2	Ndd1
G2/M	YGL021W	ALK1	ALK1							1
G2/M	YBR138C	HDR1	HDR1			1
G2/M	YPR149W	NCE102	NCE102
G2/M	YBR139W	YBR139W	YBR139W								1
G2/M	YGL008C	PMA1	PMA1
G2/M	YBR038W	CHS2	CHS2			1			1		1
G2/M	YCR024C-A	PMP1	PMP1
G2/M	YNL058C	YNL058C	YNL058C							1
G2/M	YDR033W	YDR033W	YDR033W
G2/M	YBR092C	PHO3	PHO3
G2/M	YGR230W	YGR230W	YGR230W
(2,5) Module 8 regs:	Swi4	Swi6
G2/M	YOR315W	YOR315W	YOR315W						1
G2/M	YGR279C	YGR279C	YGR279C				1		2
G2/M	YIL056W	YIL056W	YIL056W
G2/M	YPR119W	CLB2	CLB2							2
G2/M	YKR042W	UTH1	UTH1						1
(1,5) Module 10 regs:	Ace2
G2/M	YOR315W	YOR315W	YOR315W						1
G2/M	YHL028W	WSC4	WSC4
G2/M	YGL008C	PMA1	PMA1
G2/M	YKR042W	UTH1	UTH1						1
G2/M	YBL023C	MCM2	MCM2						1
(1,6) Module 12 regs:	Fkh1
G2/M	YLR353W	BUD8	BUD8						1
G2/M	YBR138C	HDR1	HDR1			1
G2/M	YBR139W	YBR139W	YBR139W								1
G2/M	YML064C	TEM1	TEM1						1
G2/M	YGR092W	DBF2	DBF2
G2/M	YAR071W	PHO11	PHO11
(1,5) Module 13 regs:	Fkh2
G2/M	YNL172W	APC1	APC1								1
G2/M	YMR145C	YMR145C	YMR145C
G2/M	YLR438W	CAR2	CAR2						2
G2/M	YML116W	ATR1	ATR1
G2/M	YML064C	TEM1	TEM1						1
(1,5) Module 16 regs:	Ndd1
G2/M	YHL028W	WSC4	WSC4
G2/M	YMR001C	CDC5	CDC5							1
G2/M	YGR143W	SKN1	SKN1							1	1
G2/M	YNL056W	YNL056W	YNL056W							1	1	1
G2/M	YML050W	YML050W	YML050W			1
(1,5) Module 20 regs:	Swi4
G2/M	YHR205W	SCH9	SCH9			1					1	1
G2/M	YPR013C	YPR013C	YPR013C
G2/M	YLR084C	YLR084C	YLR084C				1			1
G2/M	YER145C	YER145C	FTR1						1
G2/M	YBL023C	MCM2	MCM2						1

## Sheet: TF-gene relationship
TF-gene relationships that are identified by MOFA
TFs are listed in a column (eg. Dat1, Gat3,...) and their targets are listed in a row (eg. YDR545W, YPL283C,...)
The entry is assigned to be 4 (-4) if the p-value for the TF to bind the gene is ≤ 0.001 in the ChIP-chip data and this TF-gene pair have a positively (negatively) temporal relationsip; 3 if p ≤ 0.001 but no temporal relationship; 2 (-2) if 0.001 < p ≤ 0.01 and this TF-gene pair have positively (negatively) temporal relationsip.
Overall, 87 (# of 2 plus # of -2) of the 988 (# of 4 plus # of -4 plus # of 3 plus # of 2 plus # of -2) unique TF-gene interactions discovered by MOFA would not have been detected using the current ChIP-chip data with the stringent p value cutoff (0.001). In addition, 312 (# of 4 plus # of -4 plus # of 2 plus # of -2) of the 988 unique TF-gene interactions are supported by gene expression data. T…
MG1
Module 1
TFs\Targets	YDR545W	YPL283C	YLR465C	YLR463C	YLR466W
Dat1	-4	-4	-4	3	-2
Gat3	3	3	3	3	3
Msn4	3	3	3	3	3
Pdr1	3	3	3	3	3
Yap5	3	3	3	3	3
Module 2
	YNL078W	HSP150	FAA3	EGT2	YBR158W	MDJ2
Ace2	4	3	2	4	4	3
Swi5	4	3	4	3	3	3
Module 3
	GPA1	TEC1	SST2	KAR4	FUS1
Dig1	3	3	3	3	3
Ste12	3	3	3	3	3
Module 4
	CDC6	UTR2	ELO1	AGA1	SWI4
Swi4	3	-4	3	3	4
Swi6	3	3	3	3	3
Module 5
	FAA4	YBR157C	UTR2	FAA1	WTM1	UGX2	SKT5	FAS1
Cin5	3	3	2	4	3	4	-2	3
Module 6
	YDR545W	TEC1	OLE1	FAA1	ROD1	YHB1	YLR465C	YLR463C	FAS1
Hap1	3	3	3	3	3	3	3	3	3
Module 7
	CDC6	YNL078W	HXT10	ELO1	SWI4
Mbp1	3	4	3	3	3
Module 8
	YOR066W	CDC46	UTR2	HSP150	AGA2	PIG1	SWI4
Mcm1	3	3	3	3	3	3	3
Module 9
	YOR342C	YDR545W	FAA1	YLR465C	YLR463C
Rap1	-4	3	-2	3	3
Module 10
	YKR103W	UTR2	HSP150	AFR1	YBR158W	YLR465C	YLR463C
Rlm1	3	3	3	3	3	3	3
Module 11
	ASH1	UTR2	YDR545W	PIR3	YFL065C	PIR1	YLR465C	YLR463C
Smp1	3	3	3	3	-2	3	3	3
Module 12
	UTR2	OLE1	HXT2	ELO1	HXT1
Sut1	2	3	3	-2	3
Module 13
	PCL9	CHS1	YOR264W	YDL117W	PST1	YLR013W	ASH1	YPL158C	PIR3	YFL065C	PIR1	SIC1	YGR086C	YHB1	YPL283C	YLR194C	YNL326C	YJL225C
Swi5	3	3	2	4	2	3	4	4	3	3	4	2	3	2	3	4	3	3
Module 14
	GPA1	TEC1	YLR465C	YLR463C	FUS1
Tec1	2	4	3	3	3
Module 15
	YOR066W	MCM3	CDC46	HST4	PIG1
Yox1	-2	-4	-4	-4	-4
G1
Module 1
	YLR467W	YLR464W	YPR203W	YGR296W	YPR202W
Dat1	-4	-2	-2	-4	-2
Gat3	3	3	3	3	3
Msn4	3	3	3	3	3
Pdr1	3	3	3	3	3
Yap5	3	3	3	3	3
Module 2
	CLB6	HCM1	CLN1	YOR248W	SRL1
Mbp1	3	3	3	3	3
Ndd1	-2	3	-4	4	4
Stb1	4	4	2	3	3
Swi4	4	4	4	3	3
Swi6	3	3	3	3	3
Module 3
	RNR1	PDS5	ERP3	RAD51	EXG1
Fkh1	-4	-4	-4	-2	3
Fkh2	-4	-4	-4	-4	3
Mbp1	3	3	-4	3	3
Swi6	3	3	3	3	3
Module 4
	CLN1	YDR501W	YOR248W	SRL1	YOR372C
Fkh2	-4	3	3	3	2
Stb1	2	3	3	3	3
Swi4	4	3	3	3	3
Swi6	3	3	3	3	3
Module 5
	YLR467W	YHL049C	YNL339C	YGR296W	YPR202W
Gat3	3	3	3	3	3
Hap4	3	3	3	3	2
Pdr1	3	3	3	3	3
Yap5	3	3	3	3	3
Module 6
	YHR149C	SPT21	YGR221C	PCL1	YDR501W
Mbp1	3	3	3	3	3
Stb1	2	2	4	3	3
Swi4	4	4	4	3	3
Swi6	3	3	3	3	3
Module 7
	YLR467W	YER189W	YNL339C	YER190W	YGR296W
Dat1	-4	3	-4	-4	-4
Hap1	3	3	3	3	3
Yap5	3	3	3	3	3
Module 8
	TSL1	BUD9	RNR1	PRY2	EXG1
Fkh1	3	3	-4	-2	3
Swi4	3	3	4	4	4
Swi6	3	3	3	3	3
Module 9
	RNR1	CLN1	YDR501W	YOR248W	SRL1	EXG1
Fkh2	-4	-4	3	3	3	3
Mbp1	3	3	3	3	3	3
Swi4	4	4	3	3	3	4
Module 10
	CDC45	CLN1	YDR501W	YOR248W	SRL1	PDS1
Fkh2	-2	-4	3	3	3	-2
Mbp1	3	3	3	3	3	3
Swi6	3	3	3	3	3	3
Module 11
	YBL111C	YBL113C	YBL112C	YLR462W	YML133C
Gat3	3	3	3	3	3
Pdr1	3	3	3	3	3
Yap5	3	3	3	3	3
Module 12
	YLR467W	YEL076C	YEL075C	YNL339C	YEL076C-A
Gat3	3	3	3	3	3
Rap1	3	3	3	3	3
Yap5	3	3	3	3	3
Module 13
	TSL1	GIN4	RNR1	CLB5	HO	MCD1	YGR189C	YOX1	SWE1	YMR305C	EXG1
Mbp1	3	3	3	3	3	3	3	3	3	-4	3
Swi4	3	4	4	2	3	2	4	4	4	3	4
Swi6	3	3	3	3	3	3	3	3	3	3	3
Module 14
	GIC2	PCL2	YGR189C	CLN1	MSB2	YOR248W	SRL1
Ste12	3	3	3	3	3	3	3
Swi4	3	3	4	4	3	3	3
Swi6	3	3	3	3	3	3	3
Module 15
	TSL1	YGL028C	BUD9	YER124C	YHR143W
Ace2	3	3	4	3	3
Fkh1	3	3	3	3	3
Module 16
	YER189W	PCL2	YGL028C	YER190W	BUD9	PRY3	CTS1
Ace2	3	3	3	3	4	4	3
Swi5	3	3	3	3	3	4	3
Module 17	YER190W	CLN1	YOR248W	SRL1	EXG1
Fkh2	-2	-4	3	3	3
Ndd1	-4	-4	4	4	3
Module 18
	YER189W	YBL111C	YBL113C	YBL112C	YER190W	YGR296W
Gal4	3	3	3	3	3	3
Yap5	3	3	3	3	3	3
Module 19
	RAD27	TOF1	CDC21	IRR1	ASF1	UFE1	DUN1	OPY2
Mbp1	3	3	3	3	3	3	3	-4
Swi6	-4	-4	3	3	3	3	3	3
Module 20
	GIC2	YGR189C	MNN1	EXG1	FKS1
Rlm1	3	3	3	-4	3
Swi6	3	3	3	3	3
Module 21
	PCL2	BUD9	YBR071W	YBR070C	YGR189C
Swi4	3	3	4	4	4
Swi5	3	3	3	3	3
Module 22
	OCH1	YJR054W	PDR16	SVS1	YNL300W	BAT2	MNN1	GAS1	PSA1
Swi4	4	4	4	4	4	3	4	3	3
Swi6	3	3	3	3	3	3	3	3	3
Module 23
	YPR203W	YPR202W	SSO1	RLF2	QRI2	YDL010W	RFA2	IRR1	GCN1	YAL053W
Abf1	-2	-2	3	-4	3	3	3	-2	3	3
Module 24
	YBR071W	YCL024W	KEL2	YBR070C	LAP4	YPS4	YBR007C
Cin5	3	4	3	3	3	3	3
Module 25
	YER189W	YER190W	YBR089W	PMT5	YDL096C
Cst6	3	3	2	3	3
Module 26
	CTF18	SEC28	BUB1	OPY2	SVL3
Fkh1	3	3	3	3	3
Module 27
	YEL077C	YBR071W	YJR030C	SEN34	JEM1	SMC3	MSH6	YBR070C	YCL061C	RFA1	YER124C	YHR143W	BUB1
Mbp1	3	3	3	3	3	3	3	3	3	3	3	3	3
Module 28
	YER189W	YEL077C	YLR462W	YER190W	YIL177C
Msn4	3	3	3	3	3
Module 29
	YER189W	YEL077C	TSL1	GPH1	YLR380W
Ndd1	3	-2	-2	-4	3
Module 30
	MF(ALPHA)2	RNR1	CDC21	UFE1	POL2	PSD1	YPR076W	YLR380W
Reb1	3	-2	-4	3	-2	-4	-4	3
Module 31
	GIC2	GPH1	ASF1	YMR305C	CBF2
Skn7	3	-4	3	3	3
Module 32
	YLR467W	YFL064C	YNL339C	YML133C	YPR1	MNN1	EXG1
Smp1	3	-2	3	3	3	3	-4
Module 33
	YPR1	RNR3	SVS1	BBP1	SPO16	CLN2	SNO3	YIL141W	CSI2	YNL300W	SRO4	FKS1	GAS1
Stb1	3	2	2	4	2	4	2	2	4	2	2	3	3
Module 34
	YPL267W	RSR1	YGR151C	LAP4	YGR153W	YOL019W	YBR161W
Swi4	4	4	4	3	4	-2	3
Module 35
	YLR467W	YER189W	PCL2	YER190W	YGR221C	SWE1	MSB2	SSU81
Tec1	3	3	4	3	3	3	3	3
Module 36
	GIC2	YCL024W	CTS1	PDS5	SPO16	YAL053W
Ume6	3	3	3	3	3	3
S
Module 1
	HHF1	HHF2	HHT1	HHT2	HTB1	HTA1
Hir1	3	3	3	3	3	3
Hir2	3	3	3	3	3	3
Hir3	3	3	3	3	3	3
Module 2
	HTB2	YMR144W	HTA2	GIC1	YDR451C
Mbp1	3	3	3	3	3
Swi4	3	3	3	4	3
Module 3
	HTB1	YMR144W	HTA1	KRE6	HHO1	GIC1	YDR451C
Swi4	4	3	4	3	3	4	3
Swi6	3	3	3	3	3	4	3
Module 4
	TID3	ECM25	YKL008C	ERV25	ECM17
Abf1	2	3	3	3	3
Module 5
	HHF1	YMR144W	TEL2	ARP7	YDR451C
Fkh1	2	3	3	2	3
Module 6
	HHF1	HHT1	YMR144W	GIC1	YDR451C
Fkh2	4	4	3	-4	4
S/G2
Module 1
	HOS3	YMR215W	CIK1	YNL176C	YKL069W	SSO2	KIP2	YPL141C	YCL063W
Fkh1	3	4	3	4	4	4	4	4	4
Fkh2	4	4	3	3	2	2	4	4	2
Module 2
	SIM1	CIS3	YML125C	YPL141C	NUM1
Fkh2	4	4	2	4	4
Ndd1	2	4	3	4	4
Module 3
	YMR215W	SIM1	CIS3	YPL025C	YLR437C
Fkh2	4	4	4	3	2
Swi6	3	3	3	3	3
Module 4
	YIL135C	YIR010W	ELM1	SAM1	CIK1	YEL017W	YDR130C	ERG3	TPM2	AUR1
Abf1	3	3	2	2	3	3	3	4	4	4
Module 5
	CLB4	NAM8	FIR1	YLR209C	YEL017W	YOL114C	TUB2	YOL030W	CWP2
Fkh1	3	-2	4	3	2	3	4	4	3
Module 6
	YKL052C	YOL114C	PUT1	CYC1	CWP2
Hap1	3	3	3	3	-4
Module 7
	STB5	YPL133C	ORC1	TEA1	YCL063W
Pho4	2	3	2	3	4
Module 8
	CWP1	SIM1	YEL017W	CIS3	YOL114C	YPL025C	ERG3	SNQ2	CWP2
Swi4	4	3	2	3	3	3	3	4	3
G2/M
Module 1
	YIL158W	BUD4	YOR315W	ACE2	CLB2	CDC20	MFA2
Fkh1	4	4	4	4	4	4	3
Fkh2	4	4	4	4	4	4	-2
Mcm1	3	3	3	3	3	3	3
Ndd1	4	4	4	4	4	4	-4
Module 2
	YOR315W	YPR013C	RPI1	YKL044W	YOR049C
Cin5	3	3	3	4	3
Nrg1	3	3	3	3	3
Yap6	3	3	3	3	3
Module 3
	YJL051W	SUR7	SWI5	YLR084C	YLR190W	SPO12	YHR151C	KIN3
Fkh2	4	3	4	4	4	4	4	4
Mcm1	3	3	3	3	3	3	3	3
Ndd1	4	3	3	3	4	3	3	4
Module 4
	YOR315W	CLB2	SPO12	YHR151C	UTH1
Fkh2	4	4	4	4	3
Ndd1	4	4	3	3	-4
Swi6	3	3	3	3	3
Module 5
	SPO12	YHR151C	DBF2	UTH1	KIN3	MFA2
Fkh2	4	4	4	3	4	-2
Ndd1	3	3	4	-4	4	-4
Yox1	-4	3	-4	3	-4	3
Module 6
	YGR035C	ATR1	YDL037C	YLR413W	MFA2	SED1
Cin5	-4	-4	3	3	3	3
Yap6	-2	3	3	3	3	4
Module 7
	ALK1	HDR1	NCE102	YBR139W	PMA1	CHS2	PMP1	YNL058C	YDR033W	PHO3	YGR230W
Fkh2	2	3	4	3	4	4	2	2	4	2	3
Ndd1	4	3	3	3	4	4	3	4	4	2	3
Module 8
	YOR315W	YGR279C	YIL056W	CLB2	UTH1
Swi4	3	3	3	3	3
Swi6	3	3	3	3	3
Module 9
	IDH1	WSC4	PFK1	YPR128C	EBP2	IQG1	YLR095C	PMA2	YNL057W
Abf1	3	3	2	3	4	3	3	3	4
Module 10
	YOR315W	WSC4	PMA1	UTH1	MCM2
Ace2	2	3	4	3	3
Module 11
	YPR014C	YJR003C	MIG2	YLR034C	PET9	YML119W	YRO2
Cin5	3	3	-2	3	3	-2	3
Module 12
	BUD8	HDR1	YBR139W	TEM1	DBF2	PHO11
Fkh1	3	3	3	2	4	2
Module 13
	APC1	YMR145C	CAR2	ATR1	TEM1
Fkh2	4	2	2	3	4
Module 14
	YKR046C	ERG5	YGR035C	YMR145C	ERG2	FRE1	CYB5	YGR176W	YEL025C	FTR1	UTH1
Hap1	3	3	3	3	3	3	3	3	3	3	3
Module 15
	YOR315W	HST3	RPI1	YOR023C	YKL044W
Ixr1	3	3	3	3	-4
Module 16
	WSC4	CDC5	SKN1	YNL056W	YML050W
Ndd1	3	4	3	3	3
Module 17
	ERG5	YGR279C	DIP5	YPR013C	PET9
Phd1	-4	3	3	3	3
Module 18
	NDI1	YNL171C	GCV2	CDC5	CLB2	CYB5	YML119W
Reb1	3	4	3	2	4	3	4
Module 19
	PDR5	YIL122W	ATR1	RPI1	SUT1	VAP1	YOR049C	FTR1
Sut1	-2	2	3	3	4	3	-4	3
Module 20
	SCH9	YPR013C	YLR084C	FTR1	MCM2
Swi4	-2	3	3	3	-2
Module 21
	ARO9	YJL051W	CAR2	YLR095C	YEL025C
Ume6	3	3	3	3	-4
Module 22
	ASE1	YLR254C	YDR190C	CDC47	SED1
Yox1	3	-2	3	-2	-4
